# Supplementary material for: Divergent Genomic Adaptations in the Microbiomes of Arctic Subzero Sea-Ice and Cryopeg Brines
Source: Front Microbiol. 2021 Jul 22;12:701186. doi: 10.3389/fmicb.2021.701186 (PMC8339730; doi:10.3389/fmicb.2021.701186)
Supplement: Supplementary file 2 [file Table_1.XLSX]

## Sheet: S1 Sample overview
Table S1: Sample overview and sampling details.
Sample ID	Sample	Environment	Sample type	Sampling year	Data type	Sequential filtration	Prefilter pore size (µm)	Collection pore size (µm)	Volume filtered (mL)
CB1_2018	CB1	Cryopeg	Cryopeg brine	2018	Metagenome	no	/	0.2	40
CB4_2018	CB4	Cryopeg	Cryopeg brine	2018	Metagenome	no	/	0.2	100
CBIA_2018	CBIA	Cryopeg	Cryopeg brine	2018	Metagenome	no	/	0.2	40
CBIW_2018	CBIW	Cryopeg	Cryopeg brine	2018	Metagenome	no	/	0.2	150
CBIW_0.2_2017	CBIW	Cryopeg	Cryopeg brine	2017	Metagenome	yes	3	0.2	95
CBIW_3.0_2017	CBIW	Cryopeg	Cryopeg brine	2017	Metagenome	yes	/	3	95
SB_0.2_2017	SB	Sea ice	Sackhole brine	2017	Metagenome	yes	3	0.2	~1500
SB_3.0_2017	SB	Sea ice	Sackhole brine	2017	Metagenome	yes	/	3	~1500
SB_0.2_2018	SB	Sea ice	Sackhole brine	2018	Metagenome	yes	3	0.2	~2500
SI3L_0.2_2017	SI3	Sea ice	lower sea-ice section	2017	Metagenome	yes	3	0.2	100
SI3U_0.2_2017	SI3	Sea ice	upper sea-ice section	2017	Metagenome	yes	3	0.2	100
CB4_2018_MetaT	CB4	Cryopeg	Cryopeg brine	2018	Metatranscriptome	no	/	0.2	100
SB_2018_MetaT	SB	Sea ice	Sackhole brine	2018	Metatranscriptome	no	/	0.2	500
SSS_2017	SSS	Sea salt solution	Control	2017	Metagenome	no	/	0.2	100

## Sheet: S2 Sequence processing
Table S2: Details on sample accession numbers, sequencing procedure and output, processing and software versioning.
Sample	CB1_2018	CB4_2018	CBIA_2018	CBIW_2018	CBIW_0.2_2017	CBIW_3.0_2017	SB_0.2_2017	SB_3.0_2017	SB_0.2_2018	SI3L_0.2_2017	SI3U_0.2_2017	CB4_2018_MetaT	SB_2018_MetaT
IMG sample name	Cryopeg brine microbial communities from Beaufort Sea near Barrow, Alaska, United States - CB1 2018	Cryopeg brine microbial communities from Beaufort Sea near Barrow, Alaska, United States - CB4 2018	Cryopeg brine microbial communities from Beaufort Sea near Barrow, Alaska, United States - CBIA 2018	Cryopeg brine microbial communities from Beaufort Sea near Barrow, Alaska, United States - CBIW 2018	Sea-ice brine microbial communities from Beaufort Sea near Barrow, Alaska, United States - CBIW 0.2	Sea-ice brine microbial communities from Beaufort Sea near Barrow, Alaska, United States - CBIW 1.2	Sea-ice brine microbial communities from Beaufort Sea near Barrow, Alaska, United States - SB 0.2	Sea-ice brine microbial communities from Beaufort Sea near Barrow, Alaska, United States - SB 1.2	Sea-ice brine microbial communities from Beaufort Sea near Barrow, Alaska, United States - SB_02 2018	Sea-ice brine microbial communities from Beaufort Sea near Barrow, Alaska, United States - SI3L	Sea-ice brine microbial communities from Beaufort Sea near Barrow, Alaska, United States - SI3U	Metatranscriptome of cryopeg brine viral communities from Beaufort Sea near Barrow, Alaska, United States - CB4 2018 (Metagenome Metatranscriptome)	Metatranscriptome of sea-ice brine viral communities from Beaufort Sea near Barrow, Alaska, United States - SB 2018 (Metagenome Metatranscriptome)
IMG Portal accession number	3300034171	3300032125	3300032135	3300032129	3300031836	3300032040	3300031519	3300031569	3300035162	3300031523	3300031253	3300032392	3300032150
Library_prep_methods	Illumina Low Input Fragment, 300bp	Illumina Low Input Fragment, 300bp	Illumina Low Input Fragment, 300bp	Illumina Low Input Fragment, 300bp	Illumina Low Input Fragment, 300bp	Illumina Low Input Fragment, 300bp	Illumina Low Input Fragment, 300bp	Illumina Low Input Fragment, 300bp	Illumina Low Input Fragment, 300bp	Illumina Low Input Fragment - Nextera, Tubes	Illumina Low Input Fragment - Nextera, Tubes	Illumina Low Input RNASeq w/rRNA Depletion, Tubes	Illumina Low Input RNASeq w/rRNA Depletion, Tubes
Sequence_size_GBp	66.5	41	51.1	42.4	49.1	51.9	92.2	78.5	49.1	71.4	102.4	16.4	19.3
Average_read_length	149.7	149.8	149.8	149.8	149.8	149.8	149.8	148.5	148.7	147.9	137.1	144.2	136
Sequencing_library_insert_size	245.2	242.8	241.4	244.1	243.8	243.3	239.8	235.3	241.5	222.1	172.6	184.6	159.6
Tools_used_for_quality_control	pipeline version(s) 3.4.9,3.5.1 from bbtools version 38.30,38.33	pipeline version(s) 3.4.9 from bbtools version 38.30	pipeline version(s) 3.4.9 from bbtools version 38.30	pipeline version(s) 3.4.9 from bbtools version 38.30	pipeline version(s) 3.4.7 from bbtools version 38.26	pipeline version(s) 3.4.7 from bbtools version 38.26	pipeline version(s) 3.4.5 from bbtools version 38.22	pipeline version(s) 3.4.5 from bbtools version 38.22	pipeline version(s) 3.5.1 from bbtools version 38.33	pipeline version(s) 3.4.7 from bbtools version 38.24	pipeline version(s) 3.3.0 from bbtools version 38.12	pipeline version(s) 3.5.1 from bbtools version 38.33	pipeline version(s) 3.5.0 from bbtools version 38.31
The number of raw input reads	440510796	271716770	338164672	281120800	324934338	343451504	610416688	520051420	325466292	473004934	678430474	108459262	128111358
The number of read remaining after quality filter	438237314 (99.5% of raw)	247303606 (91.0% of raw)	337478672 (99.8% of raw)	280316852 (99.7% of raw)	320872436 (98.7% of raw)	337277596 (98.2% of raw)	608849256 (99.7% of raw)	514948786 (99.0% of raw)	322961972 (99.2% of raw)	470269762 (99.4% of raw)	660815434 (97.4% of raw)	/	/
The final number of reads input into assembler (reads remaining after error correction)	420893304 (96.0% of raw)	210527946 (77.5% of raw)	282462876 (83.5% of raw)	238252184 (84.8% of raw)	291206512 (89.6% of raw)	309066792 (90.0% of raw)	526835864 (86.3% of raw)	362498508 (69.7% of raw)	216053580 (66.4% of raw)	376801276 (79.7% of raw)	589974120 (87.0% of raw)	48612144	23642934
Assembly_tools_used	metaspades_3.13.0	spades_3.12.0	spades_3.12.0	spades_3.12.0	spades_3.12.0	spades_3.12.0	spades_3.12.0	spades_3.12.0	spades_3.13.0	spades_3.12.0	spades_3.12.0	MEGAHIT v1.1.2	MEGAHIT v1.1.2
Measure_for_percent_assembled	reads used as input to the assembler were mapped back to the assembled reference using aligner bbmap version 38.34	reads used as input to the assembler were mapped back to the assembled reference using aligner bbmap version Version 38.25 with options ambiguous=random.	reads used as input to the assembler were mapped back to the assembled reference using aligner bbmap version Version 38.25 with options ambiguous=random.	reads used as input to the assembler were mapped back to the assembled reference using aligner bbmap version Version 38.25 with options ambiguous=random.	reads used as input to the assembler were mapped back to the assembled reference using aligner bbmap version Version 38.25 with options ambiguous=random.	reads used as input to the assembler were mapped back to the assembled reference using aligner bbmap version Version 38.25 with options ambiguous=random.	reads used as input to the assembler were mapped back to the assembled reference using aligner bbmap version Version 38.22 with options ambiguous=random.	reads used as input to the assembler were mapped back to the assembled reference using aligner bbmap version Version 38.22 with options ambiguous=random.	reads used as input to the assembler were mapped back to the assembled reference using aligner bbmap version Version 38.25 with options ambiguous=random.	reads used as input to the assembler were mapped back to the assembled reference using aligner bbmap version Version 38.22 with options ambiguous=random.	reads used as input to the assembler were mapped back to the assembled reference using aligner bbmap version Version 38.25 with options ambiguous=random.	reads used as input to the assembler were mapped back to the assembled reference using aligner bbmap version Version 38.25 with options ambiguous=random.	reads used as input to the assembler were mapped back to the assembled reference using aligner bbmap version Version 38.25 with options ambiguous=random.
Percent_mapped	99	97.6	98.4	98.7	99.1	99	94	73	72.3	63.7	52.4	98.2	74.2
Number_of_contigs_after_assembly	324190	97306	228985	172761	261698	256688	2707694	6108086	2742274	3511363	325265	26267	106108
Number_of_singletons_after_assembly	4422734	5968635	5464508	3704266	2945605	3410375	37093773	142030546	89469949	170673007	314750618	877689	6110677
Total_bases_assembled	338932220	71348991	246940994	160937059	313607176	277414351	1745907155	2946355573	1532348348	1452806733	125913293	25953052	56566660
minimal_contig_length	200	200	200	200	200	200	200	200	200	200	200	200	200
percent_of_Sequences_assembled	99	97.6	98.4	98.7	99.1	99	93.9	72.6	72.3	63.7	52.4	98.2	74.2
Annotation System	IMG (IMGAP v5.0.0)	IMG (MAP v4.16.6)	IMG (MAP v4.16.6)	IMG (MAP v4.16.6)	IMG (MAP v4.16.5)	IMG (MAP v4.16.5)	IMG (MAP v4.16.5)	IMG (MAP v4.16.5)	IMG (IMGAP v5.0.3)	IMG (MAP v4.16.5)	IMG (MAP v4.16.5)	IMG (MAP v4.16.6)	IMG (MAP v4.16.6)
Gene calling program	INFERNAL 1.1.2; tRNAscan-SE 2.0 (December 2017); CRT 1.8.2; GeneMark.hmm-2 v1.05; Prodigal V2.6.3	Prodigal V2.6.3; prokaryotic GeneMark.hmm version 2.8; CRT Command Line Interface, Version 1.8.2; INFERNAL 1.1.2	Prodigal V2.6.3; prokaryotic GeneMark.hmm version 2.8; CRT Command Line Interface, Version 1.8.2; INFERNAL 1.1.2	Prodigal V2.6.3; prokaryotic GeneMark.hmm version 2.8; CRT Command Line Interface, Version 1.8.2; INFERNAL 1.1.2	Prodigal V2.6.3; prokaryotic GeneMark.hmm version 2.8; CRT Command Line Interface, Version 1.8.2; INFERNAL 1.1.2	Prodigal V2.6.3; prokaryotic GeneMark.hmm version 2.8; CRT Command Line Interface, Version 1.8.2; INFERNAL 1.1.2	Prodigal V2.6.3; prokaryotic GeneMark.hmm version 2.8; CRT Command Line Interface, Version 1.8.2; INFERNAL 1.1.2	Prodigal V2.6.3; prokaryotic GeneMark.hmm version 2.8; CRT Command Line Interface, Version 1.8.2; INFERNAL 1.1.2	CRT 1.8.2; GeneMark.hmm-2 v1.05; INFERNAL 1.1.2 (July 2016); Prodigal v2.6.3; tRNAscan-SE v.2.0 (December 2017)	Prodigal V2.6.3; prokaryotic GeneMark.hmm version 2.8; CRT Command Line Interface, Version 1.8.2; INFERNAL 1.1.2	Prodigal V2.6.3; prokaryotic GeneMark.hmm version 2.8; CRT Command Line Interface, Version 1.8.2; INFERNAL 1.1.2	Prodigal V2.6.3; prokaryotic GeneMark.hmm version 2.8; CRT Command Line Interface, Version 1.8.2; INFERNAL 1.1.2	Prodigal V2.6.3; prokaryotic GeneMark.hmm version 2.8; CRT Command Line Interface, Version 1.8.2; INFERNAL 1.1.2
Annotation algorithm	lastal 963; HMMER 3.1b2	HMMER 3.1b2; lastal 914	HMMER 3.1b2; lastal 914	HMMER 3.1b2; lastal 914	HMMER 3.1b2; lastal 914	HMMER 3.1b2; lastal 914	HMMER 3.1b2; lastal 914	HMMER 3.1b2; lastal 914	lastal 963; HMMER 3.1b2	HMMER 3.1b2; lastal 914	HMMER 3.1b2; lastal 914	HMMER 3.1b2; lastal 914	HMMER 3.1b2; lastal 914
Database(s) used	Rfam 13.0; IMG-NR 20181114; Cath-Funfam v4.1.0; Pfam v30; SuperFamily v1.75; COG 2003; TIGRFAM v15.0; SMART 01_06_2016	Rfam 12.0; in-house curated set of rRNA HMMs; COG 2003; Pfam v30; IMG-NR 20181114	Rfam 12.0; in-house curated set of rRNA HMMs; COG 2003; Pfam v30; IMG-NR 20181114	Rfam 12.0; in-house curated set of rRNA HMMs; COG 2003; Pfam v30; IMG-NR 20181114	Rfam 12.0; in-house curated set of rRNA HMMs; COG 2003; Pfam v30; IMG-NR 20181114	Rfam 12.0; in-house curated set of rRNA HMMs; COG 2003; Pfam v30; IMG-NR 20181114	Rfam 12.0; in-house curated set of rRNA HMMs; COG 2003; Pfam v30; IMG-NR 20180910	Rfam 12.0; in-house curated set of rRNA HMMs; COG 2003; Pfam v30; IMG-NR 20180910	Rfam 13.0; IMG-NR 20181114; SMART 01_06_2016; COG 2003; TIGRFAM v15.0; SuperFamily v1.75; Pfam v30; Cath-Funfam v4.1.0	Rfam 12.0; in-house curated set of rRNA HMMs; COG 2003; Pfam v30; IMG-NR 20180910	Rfam 12.0; in-house curated set of rRNA HMMs; COG 2003; Pfam v30; IMG-NR 20180910	Rfam 12.0; in-house curated set of rRNA HMMs; COG 2003; Pfam v30; IMG-NR 20181114	Rfam 12.0; in-house curated set of rRNA HMMs; COG 2003; Pfam v30; IMG-NR 20181114
Number of contigs	323983	97126	228739	172473	261274	256085	2692301	5906498	2741872	3391384	302968	26055	105768
GBp	0.338	0.071	0.247	0.161	0.313	0.277	1.739	2.88	1.53	1.414	0.119	0.026	0.056
Number of features identified	557479	139922	405027	282627	493624	452097	3848811	5933495	3184683	3406925	306895	43301	117316
CDS	553541	138713	401774	280666	489523	448779	3825748	5906466	3170278	3387041	304890	42778	114854
rRNA	539	277	473	267	432	396	2421	3494	2674	5018	774	67	983
Main genome scaffold total:	321237	96391	227396	171296	258257	253329	2697200	6096191	2674	3490478	324228	/	/
Main genome contig total:	324190	97306	228985	172761	261698	256688	2707694	6108086	2742274	3511363	325265	26267	106108
Main genome scaffold sequence total (Mb)	338985	71360	246969	160964	313683	277483	1746067	294651	1532542	1453048	125925	/	/
Main genome contig sequence total (Mb)	338,932 0.016% gap	71,349 0.016% gap	246,941 0.011% gap	160,937 0.017% gap	313,607 0.024% gap	277,414 0.025% gap	1,745,907 0.009% gap	2,946,355 0.005% gap	1,532,348 0.013% gap	1,452,807 0.017% gap	125,913 0.009% gap	25953	56567
Main genome scaffold N/L50 (Kb)	25812/2185	10362/1090	16182/2308	14109/1741	17298/2912	17897/254	436842/800	1660595/469	576848/591	1095537/373	114381/349	/	/
Main genome contig N/L50 (Kb)	26450/2138	10692/1061	16474/2273	14456/1709	17999/2827	18562/247	441739/793	1669051/468	589768/584	1121677/371	114630/349	2659/1667	31590/531
Main genome scaffold N/L90 (Kb)	206051/349	71207/293	144092/354	115344/325	153210/379	158527/355	2058385/291	3395832/335	2199079/289	2987472/283	278348/283	/	/
Main genome contig N/L90 (Kb)	208561/348	71995/293	145474/353	116655/324	156400/376	161420/353	2067207/291	3402818/335	2213949/289	3006061/283	279273/283	18050/379	86984/328
Max scaffold length (Kb)	451721	566816	450853	564704	947202	258101	337522	176276	140153	424456	32194	/	/
Max contig length (Kb)	451721	438157	450853	564704	947202	227252	324301	167793	140153	424456	32194	49927	16396
Number of scaffolds > 50 KB:	298	54	235	90	287	195	187	76	72	71	30	/	/
% main genome in scaffolds > 50 KB:	0.0721	0.1113	0.0867	0.0609	0.0894	0.059	0.0089	0.002	0.0033	0.006	0.0376	/	/
Number of contigs > 1 KB:	/	/	/	/	/	/	/	/	/	/	/	4936	6960
% main genome in contigs > 1 KB:	/	/	/	/	/	/	/	/	/	/	/	0.6114	0.1999

## Sheet: S3 Desaturases
Table S3: Detected fatty acid desaturases (FADs) and reported statistics. Yellow rows indicate features of statistically significant difference between cryopeg brines and sea ice. Orange and blue fill in the "definition" column indicate features more abundant in cryopeg brines (orange) and in sea ice (blue).
ko	mean.seaice	mean.cryopeg	means.diff	var.est.sea ice	var.est.cryopeg	sd.est.sea ice	sd.est.cryopeg	st.err.diff	t.obs	df.welch	P.value	E.value	sig	fwer	q.value	fdr	rank	fc	log2fc	definition	ko	SI3U_2017	SI3L_2017	SB_12_2017	SB_02_2017	SB_02_2018	CB4_2018	CBIA_2018	CB1_2018	CBIW_2018	CBIW_02_2017	CBIW_12_2017	presence seaice	presence cryopeg
K10027	0.591864	1.03647	-0.444601	0.0876308	0.391014	0.296025	0.625311	0.287568	-1.54607	7.38345	0.163795	1736.39	-3.23965	1	0.0552155	0.394433	4369	1.75119	0.808332	phytoene desaturase [EC:1.3.99.26 1.3.99.28 1.3.99.29 1.3.99.31]	K10027	0.296909	0.293374	0.619836	0.957564	0.791639	0.155719	1.50717	1.26678	1.85664	0.600122	0.832353	5	6
K00507	0.600977	1.01859	-0.417615	0.0130573	0.0663402	0.114269	0.257566	0.116911	-3.57208	7.14274	0.00877137	92.9853	-1.96841	1	0.012749	0.0910727	1021	1.69489	0.761194	stearoyl-CoA desaturase (delta-9 desaturase) [EC:1.14.19.1]	K00507	0.671094	0.725675	0.488457	0.471182	0.648474	1.16164	1.14684	1.08297	1.24302	0.534313	0.942757	5	6
K10255	0.14793	0.962548	-0.814619	0.0253765	0.247132	0.1593	0.497124	0.215091	-3.78732	6.19063	0.00858498	91.0094	-1.95909	1	0.0126258	0.0901927	1009	6.50676	2.70194	omega-6 fatty acid desaturase (delta-12 desaturase) [EC:1.14.19.-]	K10255	0.0222169	0.308255	0.0556822	0.0189058	0.334588	0.16965	1.06276	1.59712	1.20823	0.627618	1.10991	5	6
K00508	0.499055	0.335818	0.163237	0.114276	0.108315	0.338048	0.329113	0.202257	0.807078	8.54805	0.441498	4680.32	-3.67028	1	0.0672949	0.480723	9736	0.672908	-0.571518	linoleoyl-CoA desaturase [EC:1.14.19.3]	K00508	0.162883	0.309538	0.333102	0.700908	0.988843	0.990821	0.180901	0.187003	0.0891971	0.29073	0.276253	5	6
K03921	0.279683	0.177983	0.1017	0.0476613	0.00625361	0.218315	0.0790797	0.102833	0.988988	4.87592	0.369173	3913.6	-3.59258	1	0.0582601	0.416183	8134	0.636375	-0.652052	acyl-[acyl-carrier-protein] desaturase [EC:1.14.19.2]	K03921	0.0971987	0.111346	0.168434	0.440443	0.580992	0.0811145	0.221244	0.177161	0.0877623	0.276868	0.223747	5	6
K00227	0.0121548	0.0003689	0.0117859	0.000263531	8.16522e-07	0.0162336	0.000903616	0.00726926	1.62134	4.02066	0.179898	1907.1	-3.28037	1	0.0552155	0.394433	4808	0.0304298	-5.03837	delta7-sterol 5-desaturase [EC:1.14.19.20]	K00227	0	0.0329677	0.0265531	0.00085008	0.00040328	0.0022134	0	0	0	0	0	4	1
K10209	0	0.0001302	-0.0001302	0	1.01712e-07	0	0.000318923	0.0001302	-1	5	0.363217	3850.47	-3.58551	1	0.0582601	0.416183	8005	131.2	7.03562	4,4'-diapophytoene desaturase [EC:1.3.8.2]	K10209	0	0	0	0	0	0.000781199	0	0	0	0	0	0	1
K10256	0.0313995	0	0.0313995	0.00101494	0	0.0318581	0	0.0142474	2.20388	4	0.0922526	977.97	-2.99033	1	0.045516	0.325145	3006	3.18466e-05	-14.9385	omega-6 fatty acid desaturase (delta-12 desaturase) [EC:1.14.19.-]	K10256	0.0206472	0.0565711	0.0729218	0.000136013	0.00672133	0	0	0	0	0	0	5	0
K02293	0.0279166	0	0.0279166	0.000799966	0	0.0282837	0	0.0126488	2.20705	4	0.0919276	974.524	-2.98879	1	0.0454887	0.32495	2999	3.58197e-05	-14.7689	15-cis-phytoene desaturase [EC:1.3.5.5]	K02293	0.0328423	0.0194984	0.0743089	0.00244823	0.0104853	0	0	0	0	0	0	5	0
K04712	0.00969063	0	0.00969063	7.35052e-05	0	0.00857352	0	0.00383419	2.52742	4	0.0648422	687.392	-2.8372	1	0.0388165	0.277287	2478	0.000103182	-13.2425	sphingolipid delta-4 desaturase [EC:1.14.-.-]	K04712	0.0187153	0.0161632	0.0122857	0.0010201	0.000268853	0	0	0	0	0	0	5	0
K13076	0.00889654	0	0.00889654	0.000122398	0	0.0110634	0	0.00494769	1.79812	4	0.146559	1553.67	-3.19136	1	0.053944	0.385351	4031	0.000112391	-13.1192	delta8-fatty-acid desaturase [EC:1.14.19.4]	K13076	0	0.0184722	0.0231844	0.000272026	0.00255411	0	0	0	0	0	0	4	0
K12418	0.00889307	0	0.00889307	0.000187669	0	0.0136992	0	0.00612648	1.45158	4	0.220252	2334.89	-3.36827	1	0.0562957	0.40215	5803	0.000112434	-13.1186	fatty acid desaturase (delta-4 desaturase) [EC:1.14.19.-]	K12418	0	0.0106472	0.0321015	0.000238022	0.00147869	0	0	0	0	0	0	4	0
K10257	0.00611109	0	0.00611109	9.99131e-05	0	0.00999565	0	0.00447019	1.36708	4	0.24339	2580.18	-3.41165	1	0.0574351	0.410289	6288	0.00016361	-12.5775	omega-3 fatty acid desaturase (delta-15 desaturase) [EC:1.14.19.-]	K10257	0	0.00538772	0.0235807	0.000646061	0.000940987	0	0	0	0	0	0	4	0
K15745	0.00595491	0	0.00595491	5.24855e-05	0	0.00724469	0	0.00323992	1.83798	4	0.139926	1483.36	-3.17125	1	0.0531561	0.379722	3906	0.0001679	-12.5401	phytoene desaturase (3,4-didehydrolycopene-forming) [EC:1.3.99.30]	K15745	0	0.0152652	0.0122857	0.000476045	0.00174755	0	0	0	0	0	0	4	0
K18247	0.00322277	0	0.00322277	1.30341e-05	0	0.00361027	0	0.00161456	1.99606	4	0.11664	1236.5	-3.09219	1	0.0495119	0.35369	3496	0.000310196	-11.6545	delta11-fatty-acid desaturase [EC:1.14.19.5]	K18247	0	0.00756847	0.00653919	0.00200619	0	0	0	0	0	0	0	3	0
K09845	0.000820238	0	0.000820238	1.29228e-06	0	0.00113679	0	0.000508386	1.61342	4	0.181952	1928.87	-3.2853	1	0.0552155	0.394433	4882	0.00121767	-9.68166	1-hydroxycarotenoid 3,4-desaturase [EC:1.3.99.27]	K09845	0	0.00141107	0	0.000136013	0.00255411	0	0	0	0	0	0	3	0
K10226	8.16076e-05	0	8.16076e-05	3.3299e-08	0	0.00018248	0	8.16076e-05	1	4	0.373901	3963.72	-3.5981	1	0.0582601	0.416183	8922.5	0.0121054	-6.3682	fatty acid desaturase 2 (delta-6 desaturase) [EC:1.14.19.-]	K10226	0	0	0	0.000408038	0	0	0	0	0	0	0	1	0
yellow depicts enzymes involved in unsaturation

## Sheet: S4 ABC transporters
Table S4: Detected ABC transport systems and reported statistics. Yellow rows indicate features of statistically significant difference between cryopeg brines and sea ice. Orange and blue fill in the "definition" column indicate features more abundant in cryopeg brines (orange) and in sea ice (blue).
ko	mean.seaice	mean.cryopeg	means.diff	var.est.sea ice	var.est.cryopeg	sd.est.sea ice	sd.est.cryopeg	st.err.diff	t.obs	df.welch	P.value	E.value	sig	fwer	q.value	fdr	rank	fc	log2fc	definition	ko	SI3U_2017	SI3L_2017	SB_12_2017	SB_02_2017	SB_02_2018	CB4_2018	CBIA_2018	CB1_2018	CBIW_2018	CBIW_02_2017	CBIW_12_2017	presence seaice	presence cryopeg
K01995	2.09591	4.36604	-2.27013	10.0775	4.0868	3.17451	2.02158	1.64215	-1.38242	6.56095	0.212066	2248.11	-3.35182	1	0.0560257	0.400221	5613	2.08313	1.05875	branched-chain amino acid transport system ATP-binding protein	K01995	7.73207	1.27227	0.465867	0.773267	0.236053	0.919992	5.16976	4.73217	6.7895	3.31906	5.26572	5	6
K01996	2.24975	5.30507	-3.05533	11.6769	7.05324	3.41715	2.65579	1.87375	-1.6306	7.51674	0.144046	1527.03	-3.18385	1	0.0537096	0.383676	3980	2.35808	1.23761	branched-chain amino acid transport system ATP-binding protein	K01996	8.31405	1.3908	0.463886	0.821347	0.258637	0.936918	6.29148	5.66295	8.57751	3.70691	6.65466	5	6
K01997	2.43631	4.54337	-2.10705	14.4873	4.31664	3.80622	2.07765	1.90182	-1.10792	5.94004	0.310732	3294.07	-3.51773	1	0.0582601	0.416183	7270	1.86485	0.899061	branched-chain amino acid transport system permease protein	K01997	9.21166	1.33539	0.576241	0.74977	0.308509	1.03379	5.55788	4.94114	7.18503	3.58123	4.96113	5	6
K01998	2.43926	4.67452	-2.23526	13.0806	4.78455	3.61671	2.18736	1.84758	-1.20983	6.33898	0.269519	2857.17	-3.45594	1	0.0582601	0.416183	6712	1.91637	0.938375	branched-chain amino acid transport system permease protein	K01998	8.86561	1.43532	0.596849	0.976164	0.322355	0.92494	5.60519	5.6039	7.24266	3.52654	5.14388	5	6
K01999	3.32961	5.36918	-2.03956	29.5736	6.17587	5.43816	2.48513	2.63515	-0.773983	5.38293	0.471551	4998.91	-3.69888	1	0.0714573	0.510458	9793	1.61255	0.689346	branched-chain amino acid transport system substrate-binding protein	K01999	13.0002	1.8317	0.487665	1.01377	0.314693	1.08066	6.47632	5.88606	8.41526	4.27184	6.08493	5	6
K02000	0.498094	2.013	-1.5149	0.0273081	0.406889	0.165252	0.637878	0.270696	-5.59633	5.79085	0.00155956	16.5329	-1.21835	1	0.00590405	0.0421758	392	4.0414	2.01485	glycine betaine/proline transport system ATP-binding protein [EC:3.6.3.32]	K02000	0.236537	0.564428	0.674527	0.55806	0.456916	1.1675	2.10801	2.02868	3.04203	1.5433	2.18847	5	6
K02001	0.635248	1.83407	-1.19882	0.0836605	0.569601	0.289241	0.754719	0.334164	-3.58753	6.65925	0.00966695	102.479	-2.01064	1	0.0132708	0.0948005	1081	2.88717	1.52966	glycine betaine/proline transport system permease protein	K02001	0.177131	0.84305	0.801744	0.835833	0.518484	0.62561	2.02329	1.91637	2.92091	1.4829	2.03536	5	6
K02002	0.469074	3.03047	-2.5614	0.049949	1.39216	0.223493	1.1799	0.491952	-5.2066	5.42724	0.00270775	28.7049	-1.45796	1	0.00794565	0.05676	505	6.46053	2.69165	glycine betaine/proline transport system substrate-binding protein	K02002	0.152258	0.677057	0.514416	0.662212	0.339427	1.55367	3.7021	3.09575	4.87045	2.07183	2.88902	5	6
K02006	0.0107127	0.0407251	-0.0300124	0.000468684	0.00475277	0.0216491	0.0689404	0.0297635	-1.00836	6.14579	0.351319	3724.33	-3.57105	1	0.0582601	0.416183	7797	3.80131	1.9265	cobalt/nickel transport system ATP-binding protein	K02006	0.0493842	0.00295042	0.000990786	0.000238022	0	0.002604	0.0346582	0.179572	0.0090871	0.00715972	0.011269	4	6
K02007	0.000771222	0.0420666	-0.0412954	2.72092e-06	0.00419813	0.00164952	0.064793	0.0264619	-1.56056	5.00778	0.179288	1900.63	-3.2789	1	0.0552155	0.394433	4781	54.4761	5.76755	cobalt/nickel transport system permease protein	K02007	0	0.0037201	0	0.000136013	0	0.0020832	0.0390593	0.171751	0.0135111	0.00754056	0.018455	2	6
K02008	0.00211296	0.041682	-0.0395691	1.52055e-05	0.00456388	0.00389943	0.0675565	0.0276349	-1.43185	5.03996	0.211163	2238.54	-3.34997	1	0.0559915	0.399977	5592	19.718	4.30144	cobalt/nickel transport system permease protein	K02008	0	0.00897954	0.00158526	0	0	0.00585899	0.0328245	0.178073	0.00896754	0.00746439	0.0169035	2	6
K02009	0.000425641	0.00772485	-0.00729921	7.09567e-07	1.48145e-05	0.000842358	0.00384896	0.00161586	-4.51724	5.56829	0.0048451	51.3629	-1.71065	1	0.00975594	0.0696919	737	18.1085	4.1786	cobalt/nickel transport protein	K02009	0	0.00192419	0	0.000204019	0	0.0011718	0.00733507	0.0114066	0.00705446	0.00754056	0.0118406	2	6
K02010	0.374563	0.974609	-0.600047	0.0152801	0.0644722	0.123613	0.253914	0.117479	-5.10768	7.49107	0.00112792	11.9571	-1.07763	0.999994	0.00508766	0.0363439	329	2.60199	1.37961	iron(III) transport system ATP-binding protein [EC:3.6.3.30]	K02010	0.237141	0.511834	0.427821	0.44585	0.250168	1.41228	0.880759	0.694434	0.954624	1.09795	0.807611	5	6
K02011	0.501313	1.17623	-0.674922	0.0105842	0.212874	0.10288	0.461382	0.193896	-3.48084	5.58957	0.0147231	156.08	-2.19335	1	0.0165775	0.118422	1318	2.34631	1.23039	iron(III) transport system permease protein	K02011	0.543589	0.610224	0.463291	0.546805	0.342654	1.9931	0.787787	0.734911	1.05052	1.13146	1.35963	5	6
K02012	0.572306	0.909544	-0.337238	0.0356491	0.126576	0.18881	0.355775	0.168005	-2.00731	7.8325	0.0803714	852.018	-2.93045	1	0.0431577	0.308299	2761	1.58926	0.668357	iron(III) transport system substrate-binding protein	K02012	0.773968	0.70592	0.488061	0.597572	0.296008	1.58128	0.661624	0.687916	1.03677	0.762587	0.727095	5	6
K02013	0.739545	2.04714	-1.3076	0.292812	0.391909	0.541121	0.626027	0.351967	-3.71512	8.97093	0.00483396	51.2448	-1.70965	1	0.00974673	0.0696261	736	2.76811	1.4689	iron complex transport system ATP-binding protein [EC:3.6.3.34]	K02013	1.65709	0.69104	0.247696	0.6345	0.467402	1.66786	1.67744	1.6095	3.19567	1.77668	2.35571	5	6
K02015	0.708108	2.03839	-1.33028	0.26893	0.281149	0.518585	0.530235	0.317245	-4.19322	8.7143	0.00250211	26.5248	-1.42365	1	0.00758062	0.0541524	489	2.87863	1.52538	iron complex transport system permease protein	K02015	1.59394	0.720544	0.287922	0.473154	0.464982	2.43903	1.55733	1.6477	2.85012	1.59951	2.13662	5	6
K02016	0.735268	1.67862	-0.943353	0.359738	0.0988971	0.599782	0.314479	0.297373	-3.17229	5.7992	0.0201779	213.906	-2.33022	1	0.0196873	0.140637	1520	2.28301	1.19093	iron complex transport system substrate-binding protein	K02016	1.79329	0.540183	0.304766	0.55551	0.482592	1.61318	1.69257	1.33711	2.06923	1.34755	2.01209	5	6
K02017	0.342361	0.864966	-0.522605	0.0375843	0.087084	0.193867	0.2951	0.148428	-3.52093	8.62752	0.0069515	73.6929	-1.86743	1	0.0112131	0.080101	920	2.52647	1.33712	molybdate transport system ATP-binding protein [EC:3.6.3.29]	K02017	0.485149	0.595215	0.296443	0.130402	0.204597	0.288783	1.00115	0.866315	1.10408	0.902277	1.02719	5	6
K02018	0.347177	0.889657	-0.54248	0.0401172	0.00351104	0.200293	0.059254	0.0927826	-5.84679	4.58523	0.00276048	29.2639	-1.46633	1	0.00795448	0.056823	515	2.56254	1.35758	molybdate transport system permease protein	K02018	0.546607	0.558143	0.324581	0.137713	0.16884	0.948636	0.880026	0.879807	0.970885	0.830071	0.828515	5	6
K02020	0.36792	1.25638	-0.888464	0.0395876	0.139164	0.198966	0.373047	0.176385	-5.03708	7.85246	0.00106347	11.2738	-1.05207	0.999987	0.00491647	0.0351209	321	3.41482	1.77181	molybdate transport system substrate-binding protein	K02020	0.546124	0.591239	0.355296	0.151756	0.195188	1.02624	1.76354	0.965715	1.15155	0.939371	1.6919	5	6
K02036	0.393326	1.09743	-0.704101	0.0289097	0.00427445	0.170029	0.0653793	0.0805876	-8.73709	4.98587	0.000330042	3.49877	-0.543916	0.969783	0.00300636	0.021476	162	2.79012	1.48033	phosphate transport system ATP-binding protein [EC:3.6.3.27]	K02036	0.617001	0.494131	0.274448	0.390969	0.190079	1.17987	1.06129	1.04849	1.17965	1.03587	1.07937	5	6
K02037	0.436179	1.05065	-0.614468	0.0240998	0.0166657	0.155241	0.129096	0.087164	-7.04956	7.85238	0.000117344	1.24397	-0.0948091	0.711783	0.00225759	0.0161271	77	2.40875	1.26828	phosphate transport system permease protein	K02037	0.61362	0.564172	0.340236	0.424666	0.238204	1.25734	1.11145	0.960957	1.10085	0.949882	0.923404	5	6
K02038	0.414712	1.06847	-0.653761	0.0322453	0.0042728	0.17957	0.0653666	0.0846238	-7.72549	4.88452	0.00064451	6.83246	-0.834577	0.998924	0.00407001	0.0290743	235	2.57642	1.36537	phosphate transport system permease protein	K02038	0.573171	0.622154	0.30536	0.375803	0.197069	1.11451	1.03388	1.04145	1.18061	1.02658	1.0138	5	6
K02040	0.566807	1.01049	-0.443685	0.0584314	0.0169511	0.241726	0.130196	0.120463	-3.68315	5.8923	0.0106298	112.687	-2.05187	1	0.0139024	0.0993124	1134	1.78278	0.834128	phosphate transport system substrate-binding protein	K02040	0.981526	0.52402	0.525116	0.44432	0.359054	1.25265	1.01664	1.00169	0.979614	0.946683	0.86567	5	6
K02041	0.318902	2.22314	-1.90424	0.0544657	0.982962	0.233379	0.991444	0.417995	-4.55565	5.65577	0.00448515	47.5471	-1.67712	1	0.00946794	0.0676346	703	6.97122	2.80141	phosphonate transport system ATP-binding protein [EC:3.6.3.28]	K02041	0.731104	0.262716	0.238185	0.195144	0.167361	0.648916	2.75505	2.37837	3.50762	1.57681	2.47207	5	6
K02042	0.448913	2.8041	-2.35519	0.101036	1.70121	0.317862	1.3043	0.551128	-4.2734	5.70189	0.00588722	62.4104	-1.79526	1	0.0104505	0.0746536	836	6.24641	2.64303	phosphonate transport system permease protein	K02042	1.00157	0.396126	0.372535	0.251726	0.222611	0.641625	3.49095	2.92563	4.36922	2.03854	3.35865	5	6
K02044	0.362057	2.92322	-2.56117	0.0590949	1.17689	0.243094	1.08485	0.456035	-5.61617	5.59531	0.00171729	18.2049	-1.26019	1	0.00623093	0.0445109	409	8.07392	3.01327	phosphonate transport system substrate-binding protein	K02044	0.781937	0.346867	0.283563	0.21456	0.183358	1.44938	3.5014	2.94883	4.46129	1.96131	3.21713	5	6
K02045	0.0707081	0.654003	-0.583295	0.015693	0.0341748	0.125272	0.184864	0.0939915	-6.20583	8.71919	0.000180264	1.91098	-0.281256	0.85209	0.00241533	0.017254	108	9.24922	3.20933	sulfate transport system ATP-binding protein [EC:3.6.3.25]	K02045	0.290389	0.0586236	0.00118894	0.0010541	0.00228525	0.642276	0.688764	0.489376	0.930233	0.417777	0.755594	5	6
K02046	0.134045	0.710663	-0.576618	0.0729075	0.0436504	0.270014	0.208927	0.14784	-3.90029	7.49461	0.00515899	54.6905	-1.73791	1	0.00996885	0.0712128	766	5.30165	2.40644	sulfate transport system permease protein	K02046	0.615431	0.0520813	0.000990786	0.000646061	0.00107541	0.737712	0.670609	0.552666	1.03354	0.440856	0.828597	5	6
K02047	0.1396	0.716441	-0.576841	0.0793907	0.0434079	0.281764	0.208346	0.152029	-3.79428	7.26835	0.00630692	66.8597	-1.82516	1	0.0107198	0.076577	871	5.13206	2.35954	sulfate transport system permease protein	K02047	0.642115	0.0518248	0.00118894	0.00125812	0.00161312	0.769481	0.817861	0.513101	0.995038	0.430421	0.772742	5	6
K02048	0.126073	0.80934	-0.683267	0.0652697	0.103378	0.255479	0.321524	0.174022	-3.92633	8.99347	0.00348227	36.9155	-1.56721	1	0.0086995	0.0621451	593	6.41958	2.68248	sulfate transport system substrate-binding protein	K02048	0.581623	0.0475916	0	0.000612058	0.000537707	1.35408	0.693715	0.538717	0.929396	0.469647	0.870488	4	6
K02062	0.135185	0.556713	-0.421528	0.00572608	0.0718131	0.0756709	0.26798	0.114517	-3.68093	5.93469	0.0105223	111.547	-2.04746	1	0.0138432	0.0988896	1127	4.11814	2.04199	thiamine transport system ATP-binding protein	K02062	0.0790872	0.264512	0.118696	0.0828318	0.130797	0.0578087	0.700133	0.514861	0.821785	0.556402	0.689286	5	6
K02063	0.211298	0.0805247	0.130774	0.00406301	0.00517319	0.0637417	0.0719249	0.0409243	3.1955	8.93988	0.0110031	116.644	-2.06686	1	0.0140886	0.100642	1159	0.381098	-1.39177	thiamine transport system permease protein	K02063	0.15419	0.261818	0.263945	0.245741	0.130797	0.00650999	0.0975565	0.0396298	0.0279787	0.202376	0.109097	5	6
K02064	0.157179	0.0833429	0.0738366	0.00628051	0.00730266	0.0792497	0.0854556	0.0497314	1.48471	8.85566	0.172321	1826.78	-3.26169	1	0.0552155	0.394433	4552	0.530243	-0.915274	thiamine transport system substrate-binding protein	K02064	0.0241488	0.203322	0.162489	0.229114	0.166823	0.0222642	0.0908632	0.0316126	0.0294135	0.248001	0.077903	5	6
K02071	0.0917714	0.824682	-0.73291	0.0319524	0.0342157	0.178752	0.184975	0.109969	-6.66472	8.74998	0.000105068	1.11383	-0.0468183	0.67172	0.00225759	0.0161271	68	8.98617	3.16771	D-methionine transport system ATP-binding protein	K02071	0.41065	0.0350202	0.0055484	0.00374035	0.00389837	0.919211	0.875258	0.712358	1.0926	0.551908	0.79675	5	6
K02072	0.0921944	0.830418	-0.738224	0.0337981	0.0341334	0.183843	0.184752	0.111573	-6.61652	8.65931	0.000116312	1.23302	-0.0909708	0.70861	0.00225759	0.0161271	75	9.00716	3.17107	D-methionine transport system permease protein	K02072	0.420188	0.0333526	0.00257604	0.00136013	0.00349509	0.890437	0.894054	0.708317	1.10396	0.559753	0.825984	5	6
K02073	0.16199	0.827767	-0.665777	0.104515	0.0375654	0.323288	0.193818	0.164815	-4.03955	6.30268	0.00614307	65.1227	-1.81373	1	0.0106624	0.0761669	855	5.10997	2.35332	D-methionine transport system substrate-binding protein	K02073	0.73859	0.0608043	0.00614287	0.000782074	0.00362952	0.919211	0.928896	0.712945	1.08435	0.529591	0.791605	5	6
K02193	0.402219	0.754059	-0.35184	0.063983	0.0323712	0.252949	0.17992	0.134877	-2.6086	7.07747	0.0346486	367.309	-2.56503	1	0.0271338	0.193831	1895	1.87475	0.906695	heme exporter protein A [EC:3.6.3.41]	K02193	0.743057	0.601244	0.243337	0.245877	0.177578	0.914914	0.734333	0.623908	0.98894	0.502171	0.760085	5	6
K02194	0.390314	0.791853	-0.401539	0.044941	0.037492	0.211993	0.193628	0.123438	-3.25297	8.2897	0.0111022	117.694	-2.07076	1	0.0141195	0.100863	1166	2.02876	1.02059	heme exporter protein B	K02194	0.673388	0.562889	0.241157	0.254888	0.21925	0.929236	0.771467	0.636227	1.01632	0.503618	0.894251	5	6
K02195	0.435412	0.759353	-0.323941	0.0322394	0.0421946	0.179553	0.205413	0.116105	-2.79007	8.95837	0.0211428	224.135	-2.35051	1	0.0201171	0.143707	1558	1.74398	0.802387	heme exporter protein C	K02195	0.660227	0.538772	0.316061	0.456867	0.205135	0.9709	0.72819	0.598423	1.01417	0.486556	0.75788	5	6
K02196	0.387428	0.763399	-0.375971	0.0396326	0.0421736	0.199079	0.205362	0.122292	-3.07436	8.74083	0.0137213	145.46	-2.16274	1	0.015958	0.113997	1276	1.97043	0.978508	heme exporter protein D	K02196	0.634267	0.532487	0.210443	0.385188	0.174755	0.958141	0.725439	0.588776	1.03736	0.506588	0.764086	5	6
K02424	0.000815375	0.295982	-0.295167	2.41456e-06	0.400869	0.00155388	0.633142	0.25848	-1.14193	5.00007	0.305201	3235.44	-3.50993	1	0.0582601	0.416183	7205	362.557	8.50207	cystine transport system substrate-binding protein	K02424	0	0	0.00356683	0.000510048	0	1.58753	0.0560216	0.0245079	0.00526096	0.0700739	0.0325004	2	6
K02471	0.135849	0.000866372	0.134983	0.0673355	3.76975e-06	0.259491	0.00194158	0.116051	1.16314	4.00037	0.309425	3280.22	-3.5159	1	0.0582601	0.416183	7256	0.00638476	-7.29115	putative ATP-binding cassette transporter	K02471	0.598768	0.0502854	0.0229862	0.00129212	0.00591477	0.0048174	0	0	0	0.000380836	0	5	2
K03523	0.118048	0.0962173	0.021831	0.0132548	0.0122899	0.11513	0.11086	0.0685513	0.318462	8.50656	0.757814	8033.58	-3.90491	1	0.109163	0.779808	10302	0.815069	-0.295006	biotin transport system substrate-specific component	K03523	0.0242695	0.0343788	0.12147	0.310109	0.100013	0.0443982	0.0377756	0.0511016	0.031207	0.31777	0.0950514	5	6
K05685	0.0206505	0.706886	-0.686235	0.00108602	0.032931	0.0329548	0.181469	0.0755362	-9.08486	5.39302	0.000180721	1.91583	-0.282357	0.852806	0.00241533	0.017254	109	34.2293	5.09716	macrolide transport system ATP-binding/permease protein [EC:3.6.3.-]	K05685	0.0790872	0.00846642	0.0116913	0.00360434	0.00040328	0.883015	0.713703	0.542954	0.93083	0.469114	0.701699	5	6
K05772	0.194192	0.11856	0.0756324	0.0234024	0.0237629	0.152978	0.154152	0.0929568	0.81363	8.6682	0.437634	4639.36	-3.66646	1	0.0667677	0.476957	9727	0.61053	-0.711867	tungstate transport system substrate-binding protein	K05772	0.455929	0.196652	0.128406	0.0716787	0.118295	0.144392	0.057397	0.419437	0.0144676	0.0355701	0.0400947	5	6
K05773	0.189608	0.191505	-0.00189679	0.020387	0.101969	0.142783	0.319326	0.145163	-0.0130666	7.17104	0.989931	10494.3	-4.02095	1	0.138813	0.991614	10583	1.01	0.0143605	tungstate transport system permease protein	K05773	0.406907	0.262716	0.103636	0.0687205	0.106063	0.142959	0.08417	0.836462	0.015185	0.0347323	0.0355218	5	6
K05776	0.148806	0.0669276	0.0818782	0.0163781	0.000955607	0.127977	0.0309129	0.058608	1.39705	4.39013	0.228891	2426.47	-3.38497	1	0.0565733	0.404133	5999	0.449768	-1.15275	molybdate transport system ATP-binding protein	K05776	0.110239	0.373549	0.120083	0.0822197	0.0579379	0.116659	0.0890295	0.0623778	0.0357506	0.039607	0.0581414	5	6
K05813	0.164692	0.00176362	0.162928	0.011772	1.28052e-06	0.108499	0.0011316	0.0485244	3.35765	4.00073	0.0283588	300.631	-2.47803	1	0.0241587	0.172578	1742	0.0107146	-6.54427	sn-glycerol 3-phosphate transport system substrate-binding protein	K05813	0.347984	0.151882	0.152779	0.102928	0.0678855	0.001302	0.00201715	0.00149915	0.000478269	0.00144718	0.00383799	5	6
K05814	0.157758	0.00186912	0.155889	0.0105509	4.67824e-06	0.102718	0.00216292	0.0459452	3.39293	4.00296	0.0274242	290.724	-2.46348	1	0.0236169	0.168708	1722	0.0118543	-6.39845	sn-glycerol 3-phosphate transport system permease protein	K05814	0.32142	0.138157	0.180719	0.0909585	0.0575346	0	0.00183377	0.00136879	0	0.00213268	0.00587947	5	4
K05815	0.157398	0.00159155	0.155807	0.013594	4.49216e-06	0.116593	0.00211947	0.0521493	2.98771	4.0022	0.0404013	428.294	-2.63174	1	0.029865	0.213342	2007	0.0101179	-6.62695	sn-glycerol 3-phosphate transport system permease protein	K05815	0.352089	0.163171	0.130387	0.0889184	0.0524264	0	0.000641819	0.00136879	0	0.00190418	0.00563449	5	4
K05816	0.227578	0.00204238	0.225535	0.0543359	4.36641e-06	0.233101	0.0020896	0.104249	2.16342	4.00054	0.0965091	1023.09	-3.00992	1	0.0463944	0.33142	3087	0.00897881	-6.79926	sn-glycerol 3-phosphate transport system ATP-binding protein [EC:3.6.3.20]	K05816	0.636682	0.166121	0.174378	0.0835459	0.0771609	0.0035154	0.000641819	0.00117325	0	0.00137101	0.00555283	5	5
K05845	0.0787952	0.270101	-0.191306	0.007043	0.039281	0.0839226	0.198194	0.0891932	-2.14485	6.97918	0.0692536	734.158	-2.86579	1	0.040224	0.287342	2555	3.42786	1.77731	osmoprotectant transport system substrate-binding protein	K05845	0.196933	0.0309153	0.00871891	0.137917	0.0194919	0.118872	0.175675	0.16419	0.199677	0.653439	0.308754	5	6
K05846	0.219751	0.504304	-0.284553	0.0659464	0.133737	0.2568	0.365701	0.188358	-1.5107	8.81142	0.165863	1758.32	-3.2451	1	0.0552155	0.394433	4424	2.29488	1.19842	osmoprotectant transport system permease protein	K05846	0.627626	0.0842794	0.0200139	0.318576	0.0482592	0.183321	0.355843	0.322057	0.40067	1.20938	0.554548	5	6
K05847	0.171027	0.275945	-0.104918	0.0532245	0.0312889	0.230704	0.176887	0.125935	-0.833109	7.44893	0.430683	4565.67	-3.6595	1	0.0658353	0.470297	9708	1.61346	0.690154	osmoprotectant transport system ATP-binding protein	K05847	0.569307	0.0692707	0.013871	0.170288	0.0323968	0.142569	0.202173	0.20219	0.204101	0.626095	0.27854	5	6
K06074	0.0202784	0	0.0202784	0.000594513	0	0.0243826	0	0.0109042	1.85968	4	0.136451	1446.52	-3.16033	1	0.0525304	0.375252	3852	4.93112e-05	-14.3077	vitamin B12 transport system ATP-binding protein [EC:3.6.3.33]	K06074	0	0.014239	0.059249	0.0268285	0.00107541	0	0	0	0	0	0	4	0
K06148	0.27182	0.0667414	0.205078	0.0422468	0.000623764	0.20554	0.0249753	0.0924841	2.21744	4.09854	0.0892462	946.099	-2.97594	1	0.0449869	0.321365	2944	0.245538	-2.02598	ATP-binding cassette, subfamily C, bacterial	K06148	0.578121	0.383811	0.151987	0.0794315	0.165748	0.0363258	0.08417	0.0786729	0.0380224	0.0971133	0.066144	5	6
K06159	0.00214706	0.177884	-0.175737	2.82775e-06	0.104485	0.00168159	0.323242	0.131965	-1.33169	5.00032	0.240436	2548.86	-3.40635	1	0.057259	0.409031	6229	82.8119	6.37177	putative ATP-binding cassette transporter	K06159	0	0.000897954	0.0041613	0.00258424	0.00309181	0.835883	0.0908632	0.0233998	0.0332397	0.0332089	0.0507104	4	6
K06160	0.0171438	0.00703305	0.0101108	0.000229597	3.09401e-05	0.0151525	0.00556239	0.00714676	1.41474	4.8994	0.217439	2305.07	-3.36268	1	0.0562322	0.401697	5736	0.410272	-1.28535	putative ATP-binding cassette transporter	K06160	0	0.0302739	0.0342812	0.0165936	0.00457051	0.003255	0.00412598	0.00430192	0.00621749	0.00616955	0.0181284	4	6
K06726	0.0170283	0.013266	0.00376229	0.000602157	6.8815e-05	0.0245389	0.00829548	0.0114848	0.327589	4.76359	0.757127	8026.3	-3.90452	1	0.109096	0.779328	10299	0.77907	-0.360175	D-ribose pyranase [EC:5.4.99.62]	K06726	0	0.0596498	0.00733181	0.0154715	0.00268853	0.0193998	0.0137533	0.0136879	0.00119567	0.0243735	0.00718602	4	6
K06857	0.177843	0.117357	0.0604855	0.0229563	0.0203755	0.151513	0.142743	0.089371	0.676791	8.42026	0.516697	5477.5	-3.73858	1	0.0774054	0.552948	9906	0.659895	-0.599691	tungstate transport system ATP-binding protein [EC:3.6.3.55]	K06857	0.435402	0.189725	0.115327	0.0705226	0.0782363	0.139574	0.0708752	0.395516	0.0176959	0.0367126	0.0437694	5	6
K06858	0.096607	0.0300251	0.066582	0.00745163	0.00257034	0.0863228	0.0506985	0.0438032	1.52003	6.219	0.177596	1882.69	-3.27478	1	0.0552155	0.394433	4674	0.310803	-1.68593	vitamin B12 transport system substrate-binding protein	K06858	0.0335668	0.24001	0.114337	0.0560033	0.0391182	0.132804	0.00449273	0.000651806	0.0149459	0.0115774	0.0156786	5	6
K06861	0.676213	0.900493	-0.22428	0.0323762	0.0135107	0.179934	0.116235	0.0934185	-2.40081	6.62482	0.0493767	523.442	-2.71887	1	0.0333979	0.238579	2194	1.33167	0.413237	lipopolysaccharide export system ATP-binding protein [EC:3.6.3.-]	K06861	0.717701	0.694888	0.467849	0.941412	0.559215	0.817655	0.942741	0.918394	1.00676	0.710717	1.0067	5	6
K07091	0.629661	0.973192	-0.343531	0.00858541	0.0186287	0.0926575	0.136487	0.0694397	-4.94719	8.72425	0.00087105	9.234	-0.96539	0.999903	0.0044728	0.0319516	289	1.54558	0.628148	lipopolysaccharide export system permease protein	K07091	0.671577	0.598422	0.481324	0.690435	0.706547	1.16125	0.970064	0.93684	1.00903	0.742859	1.01911	5	6
K07335	0.172905	0.0965653	0.0763397	0.00843654	0.00684779	0.0918506	0.0827514	0.0531846	1.43537	8.22926	0.188078	1993.81	-3.29968	1	0.055248	0.394666	5043	0.55849	-0.840396	basic membrane protein A and related proteins	K07335	0.297392	0.234109	0.0871891	0.155769	0.0900659	0.0834581	0.0584055	0.0739799	0.0308483	0.26133	0.0713702	5	6
K09688	0.0482387	0.00199184	0.0462469	0.00130177	5.82578e-06	0.0360801	0.00241366	0.0161656	2.86083	4.02985	0.0454908	482.248	-2.68327	1	0.031903	0.2279	2115	0.0413112	-4.59732	capsular polysaccharide transport system permease protein	K09688	0.00905578	0.0640113	0.0856039	0.010201	0.0723215	0	0.000825196	0.00228132	0.000478269	0.00175185	0.00661441	5	5
K09689	0.0964682	0.00467672	0.0917915	0.00278827	3.05418e-05	0.052804	0.00552646	0.0237222	3.86943	4.07309	0.0173986	184.443	-2.26586	1	0.0181063	0.129343	1426	0.0484893	-4.36619	capsular polysaccharide transport system ATP-binding protein	K09689	0.063632	0.0909499	0.15595	0.0298548	0.141955	0	0.00183377	0.00697432	0	0.00479854	0.0144537	5	4
K09690	0.0983676	0.59934	-0.500972	0.0131633	0.0638075	0.114732	0.252602	0.115184	-4.34934	7.22827	0.00311217	32.9921	-1.51841	1	0.00836677	0.0597683	552	6.09281	2.60711	lipopolysaccharide transport system permease protein	K09690	0.284835	0.132897	0.0307144	0.0350573	0.00833445	0.110019	0.672168	0.653435	0.807318	0.586564	0.766536	5	6
K09691	0.0830524	0.569351	-0.486299	0.00707064	0.0652259	0.0840871	0.255394	0.110838	-4.38747	6.25317	0.00419742	44.4969	-1.64833	1	0.00925554	0.0661172	673	6.85525	2.77721	lipopolysaccharide transport system ATP-binding protein	K09691	0.221323	0.104547	0.034083	0.0367575	0.0185509	0.0914003	0.636501	0.615239	0.806361	0.517709	0.748898	5	6
K09692	0.00196901	0.0382244	-0.0362554	1.36714e-05	0.00549173	0.00369748	0.0741062	0.0302989	-1.19659	5.02986	0.284804	3019.21	-3.47989	1	0.0582601	0.416183	6926	19.4036	4.27825	teichoic acid transport system permease protein	K09692	0	0	0	0.0085008	0.00134427	0	0.00595975	0.0118629	0.0072936	0.189123	0.015107	2	5
K09693	0.00181991	0.0374641	-0.0356442	5.89864e-06	0.00459011	0.00242871	0.0677504	0.0276803	-1.28771	5.01542	0.25406	2693.29	-3.43028	1	0.0581583	0.415455	6482	20.5749	4.36281	teichoic acid transport system ATP-binding protein [EC:3.6.3.40]	K09693	0	0.00179591	0.0013871	0.00591656	0	0.00572879	0.00742676	0.0117325	0.00848927	0.175566	0.0158419	3	6
K09694	0.00636954	0.0307325	-0.0243629	7.05724e-05	0.00324049	0.00840074	0.0569253	0.0235414	-1.0349	5.26026	0.345929	3667.19	-3.56433	1	0.0582601	0.416183	7753	4.82431	2.27032	lipooligosaccharide transport system permease protein	K09694	0.0206472	0.00731191	0.00118894	0.000952089	0.00174755	0.00989519	0.0107275	0.146591	0.00191307	0.0124914	0.00277642	5	6
K09695	0.0027243	0.00214395	0.000580346	7.83106e-06	4.75827e-06	0.0027984	0.00218135	0.00153599	0.377833	7.53153	0.71598	7590.1	-3.88025	1	0.10371	0.740859	10245	0.787052	-0.345469	lipooligosaccharide transport system ATP-binding protein	K09695	0	0.00731191	0.00237789	0.00285627	0.00107541	0.0014322	0.000825196	0.00162951	0.000956537	0.00655038	0.00146987	4	6
K09696	0.132024	0.0305729	0.101451	0.0121246	0.00267973	0.110112	0.0517661	0.0535868	1.89321	5.46093	0.111974	1187.03	-3.07446	1	0.0487003	0.347892	3409	0.231577	-2.11044	sodium transport system permease protein	K09696	0.0702729	0.322622	0.130189	0.0565133	0.0805216	0.135408	0.00531793	0.0192934	0.00155437	0.00708356	0.0147803	5	6
K09697	0.138018	0.0315236	0.106495	0.0199023	0.00308836	0.141075	0.055573	0.0670461	1.58838	5.03405	0.172673	1830.5	-3.26257	1	0.0552155	0.394433	4563	0.228407	-2.13032	sodium transport system ATP-binding protein	K09697	0.0711181	0.386505	0.116715	0.0645381	0.0512166	0.144522	0.00678494	0.0138835	0.00155437	0.00761673	0.0147803	5	6
K09808	1.19517	1.18396	0.0112171	0.113646	0.0400414	0.337115	0.200103	0.171473	0.0654165	6.26186	0.949881	10069.7	-4.00302	1	0.13374	0.955379	10540	0.990615	-0.0136041	lipoprotein-releasing system permease protein	K09808	0.91403	1.02085	0.918062	1.56479	1.55814	0.975848	1.31041	1.10259	1.1726	1.02727	1.51503	5	6
K09810	0.659255	0.963727	-0.304472	0.0187773	0.00858412	0.13703	0.0926505	0.0720149	-4.2279	6.83467	0.004114	43.6126	-1.63961	1	0.00917778	0.0655618	664	1.46184	0.547788	lipoprotein-releasing system ATP-binding protein [EC:3.6.3.-]	K09810	0.541777	0.698223	0.536411	0.870448	0.649415	0.882495	0.937606	0.872702	1.03689	0.942189	1.11049	5	6
K09811	0.786749	0.983391	-0.196642	0.033916	0.0842414	0.184163	0.290244	0.144303	-1.3627	8.51419	0.207927	2204.23	-3.34326	1	0.0559911	0.399974	5510	1.24994	0.321862	cell division transport system permease protein	K09811	0.833253	0.81701	0.497969	0.777177	1.00833	0.414817	1.09073	1.06199	1.21373	0.971285	1.1478	5	6
K09812	0.690129	0.95386	-0.263731	0.0315053	0.094911	0.177497	0.308076	0.148726	-1.77326	8.15855	0.113387	1202.02	-3.07991	1	0.0489329	0.349554	3438	1.38215	0.466911	cell division transport system ATP-binding protein	K09812	0.843637	0.741582	0.389775	0.788058	0.687592	0.336436	1.04892	1.00821	1.10875	1.04585	1.175	5	6
K09814	0.000118894	0	0.000118894	7.06792e-08	0	0.000265856	0	0.000118894	1	4	0.373901	3963.72	-3.5981	1	0.0582601	0.416183	8922.5	0.00834069	-6.90562	hemin transport system ATP-binding protein [EC:3.6.3.-]	K09814	0	0	0.000594471	0	0	0	0	0	0	0	0	1	0
K09815	0.226037	1.6529	-1.42686	0.00229568	0.194191	0.0479133	0.440671	0.181175	-7.87563	5.14157	0.000466236	4.94257	-0.693953	0.992872	0.00342522	0.0244682	202	7.3125	2.87036	zinc transport system substrate-binding protein	K09815	0.205023	0.183696	0.296443	0.253868	0.191155	1.058	1.81094	1.46572	2.35368	1.43705	1.79201	5	6
K09816	0.180234	1.57102	-1.39079	0.00197573	0.174326	0.0444492	0.417524	0.171609	-8.10443	5.13574	0.000408435	4.32982	-0.63647	0.986842	0.00331201	0.0236594	183	8.71652	3.12375	zinc transport system permease protein	K09816	0.131852	0.225386	0.1613	0.229522	0.153112	1.09837	1.77124	1.48384	2.15137	1.11471	1.80663	5	6
K09817	0.188759	1.58204	-1.39328	0.00361068	0.123976	0.0600889	0.352103	0.146236	-9.52761	5.34743	0.000148598	1.57529	-0.197361	0.793077	0.00233506	0.0166806	94	8.38119	3.06716	zinc transport system ATP-binding protein [EC:3.6.3.-]	K09817	0.120623	0.22064	0.217378	0.255568	0.129587	1.23104	1.72512	1.51043	2.1149	1.17694	1.73379	5	6
K09969	0.386622	0.569287	-0.182665	0.0517355	0.0918282	0.227454	0.303032	0.160162	-1.1405	8.93891	0.283711	3007.62	-3.47822	1	0.0582601	0.416183	6909	1.47246	0.558231	general L-amino acid transport system substrate-binding protein	K09969	0.755132	0.361234	0.239572	0.410351	0.166823	0.0824165	0.593133	0.927845	0.828959	0.409551	0.57382	5	6
K09970	0.295485	0.890744	-0.595259	0.0124037	0.286075	0.111372	0.534859	0.223964	-2.65783	5.51517	0.0408349	432.891	-2.63638	1	0.029955	0.213985	2023	3.01451	1.59192	general L-amino acid transport system permease protein	K09970	0.431538	0.258226	0.240365	0.387058	0.160237	0.133976	1.15271	0.923804	1.61822	0.423642	1.09211	5	6
K09971	0.31681	0.518055	-0.201245	0.0106504	0.0762953	0.103201	0.276216	0.121844	-1.65166	6.58447	0.145286	1540.18	-3.18757	1	0.0537973	0.384302	4006	1.63522	0.709485	general L-amino acid transport system permease protein	K09971	0.459068	0.226284	0.289111	0.385766	0.22382	0.114706	0.673543	0.596728	0.867579	0.269784	0.585987	5	6
K09972	0.344875	0.591786	-0.24691	0.026774	0.0802574	0.163628	0.283297	0.136861	-1.80409	8.16823	0.1081	1145.97	-3.05917	1	0.0481309	0.343825	3333	1.71594	0.778998	general L-amino acid transport system ATP-binding protein [EC:3.6.3.-]	K09972	0.593456	0.355975	0.258595	0.364718	0.151633	0.185795	0.776876	0.640725	0.94195	0.327595	0.677772	5	6
K09997	0.000134427	0	0.000134427	9.03526e-08	0	0.000300587	0	0.000134427	1	4	0.373901	3963.72	-3.5981	1	0.0582601	0.416183	8922.5	0.00738407	-7.08137	arginine transport system substrate-binding protein	K09997	0	0	0	0	0.000672133	0	0	0	0	0	0	1	0
K09999	1.36e-05	5.07782e-05	-3.71782e-05	9.248e-10	1.54705e-08	3.04105e-05	0.000124381	5.25679e-05	-0.707241	5.70636	0.507255	5377.41	-3.73057	1	0.07616	0.544052	9884	3.54645	1.82638	arginine transport system permease protein	K09999	0	0	0	6.8e-05	0	0	0	0	0	0.000304669	0	1	1
K10001	0.014877	0.142265	-0.127388	5.38477e-05	0.0932786	0.0073381	0.305416	0.124729	-1.02132	5.00693	0.353888	3751.57	-3.57421	1	0.0582601	0.416183	7825	9.56219	3.25734	glutamate/aspartate transport system substrate-binding protein	K10001	0.0147307	0.0273235	0.0118894	0.0122412	0.00820003	0.765315	0.0305323	0.00677878	0.00466312	0.0181278	0.0281725	5	6
K10002	0.0101461	0.134455	-0.124309	4.90649e-05	0.0823033	0.00700464	0.286886	0.117162	-1.061	5.00715	0.337163	3574.26	-3.55319	1	0.0582601	0.416183	7626	13.2507	3.728	glutamate/aspartate transport system permease protein	K10002	0	0.0191136	0.0120876	0.0118671	0.00766232	0.719745	0.0297071	0.0076913	0.00633706	0.0173661	0.025886	4	6
K10003	0.0140601	0.134437	-0.120376	2.34101e-05	0.0822485	0.0048384	0.28679	0.117101	-1.02797	5.00342	0.351071	3721.7	-3.57074	1	0.0582601	0.416183	7790	9.56096	3.25716	glutamate/aspartate transport system permease protein	K10003	0.0182323	0.0202681	0.0108986	0.0113571	0.00954429	0.719615	0.0290652	0.00684396	0.0106415	0.0176708	0.0227829	5	6
K10004	0.025357	0.150309	-0.124952	0.000508486	0.097499	0.0225496	0.312248	0.127873	-0.977155	5.06253	0.372845	3952.53	-3.59688	1	0.0582601	0.416183	8159	5.92751	2.56743	glutamate/aspartate transport system ATP-binding protein [EC:3.6.3.-]	K10004	0.0606134	0.0348919	0.0114931	0.0137373	0.0060492	0.787058	0.0297987	0.00632251	0.0141089	0.0185086	0.0460559	5	6
K10005	0.003224	0.0609224	-0.0576984	4.77338e-05	0.00787774	0.00690897	0.0887566	0.0363662	-1.58659	5.07264	0.172633	1830.08	-3.26247	1	0.0552155	0.394433	4562	18.891	4.23962	glutamate transport system substrate-binding protein	K10005	0.0155759	0	0	0.000544051	0	0.01302	0.0302572	0.0329162	0.0131524	0.240993	0.0351952	2	6
K10006	0.000129212	0.0591396	-0.0590103	8.3479e-08	0.00802207	0.000288927	0.089566	0.0365654	-1.61383	5.00012	0.167483	1775.49	-3.24932	1	0.0552155	0.394433	4462	454.186	8.82714	glutamate transport system permease protein	K10006	0	0	0	0.000646061	0	0.0158844	0.0231055	0.0268544	0.0157829	0.241526	0.0316838	1	6
K10007	0.00434608	0.0648578	-0.0605117	9.18844e-05	0.00927602	0.00958563	0.0963121	0.0395522	-1.52992	5.11867	0.185254	1963.88	-3.29311	1	0.055248	0.394666	4973	14.9201	3.89918	glutamate transport system permease protein	K10007	0.0214924	0	0	0.000238022	0	0.0127596	0.0243891	0.0293964	0.0199677	0.260416	0.0422179	2	6
K10008	0.0105163	0.0642502	-0.0537339	0.000487532	0.00850343	0.0220801	0.0922141	0.0389197	-1.38063	5.67807	0.219275	2324.53	-3.36634	1	0.0562563	0.401869	5774	6.10909	2.61096	glutamate transport system ATP-binding protein [EC:3.6.3.-]	K10008	0.0499879	0	0.00198157	0.000612058	0	0.01302	0.0266813	0.042237	0.0175764	0.2512	0.0347869	3	6
K10009	0.00387047	0.147889	-0.144018	2.8509e-05	0.082708	0.00533939	0.28759	0.117432	-1.22639	5.00414	0.274608	2911.12	-3.46406	1	0.0582601	0.416183	6809	38.1999	5.2555	cystine transport system permease protein	K10009	0	0.00423321	0.00118894	0.0129892	0.000940987	0.733025	0.037959	0.0154478	0.00956537	0.0730444	0.0182917	4	6
K10010	0.00032101	0.128478	-0.128157	1.3258e-07	0.0698899	0.000364116	0.264367	0.107927	-1.18744	5.00002	0.288385	3057.17	-3.48532	1	0.0582601	0.416183	6986	398.992	8.64022	cystine transport system ATP-binding protein [EC:3.6.3.-]	K10010	0	0	0.000594471	0.000204019	0.00080656	0.667535	0.0312658	0.017338	0.00286961	0.0372458	0.014617	3	6
K10013	7.92628e-05	0.0002387	-0.000159437	3.1413e-08	3.41865e-07	0.000177237	0.000584692	0.000251516	-0.633904	6.07117	0.549266	5822.77	-3.76513	1	0.0817236	0.583795	9974	2.98644	1.57842	lysine/arginine/ornithine transport system substrate-binding protein	K10013	0	0	0.000396314	0	0	0.0014322	0	0	0	0	0	1	1
K10016	1.36e-05	0.000403599	-0.000389999	9.248e-10	4.30016e-07	3.04105e-05	0.000655756	0.000268057	-1.45491	5.0258	0.20516	2174.9	-3.33744	1	0.055912	0.399409	5443	27.7123	4.79245	histidine transport system permease protein	K10016	0	0	0	6.8e-05	0	0	0	0	0	0.00152334	0.000898252	1	2
K10017	0.0016068	0	0.0016068	4.11795e-06	0	0.00202927	0	0.000907519	1.77054	4	0.151344	1604.4	-3.20531	1	0.0545531	0.389702	4117	0.000621969	-10.6509	histidine transport system ATP-binding protein [EC:3.6.3.21]	K10017	0	0.00218074	0.000990786	0.00486246	0	0	0	0	0	0	0	3	0
K10018	0.0672327	0	0.0672327	0.0064415	0	0.0802589	0	0.0358929	1.87315	4	0.134341	1424.15	-3.15356	1	0.0521921	0.372836	3819	1.48735e-05	-16.0369	octopine/nopaline transport system substrate-binding protein	K10018	0.0155759	0.0225771	0.0812444	0.201979	0.0147869	0	0	0	0	0	0	5	0
K10019	0.0701851	0.00013964	0.0700455	0.00302726	1.16996e-07	0.0550205	0.000342047	0.0246063	2.84665	4.00026	0.04655	493.476	-2.69327	1	0.032353	0.231114	2135	0.00200381	-8.96304	octopine/nopaline transport system permease protein	K10019	0.0328423	0.075813	0.0590508	0.161039	0.0221804	0	0	0	0	0.00083784	0	5	1
K10020	0.0651468	5.07782e-05	0.065096	0.00488323	1.54705e-08	0.0698801	0.000124381	0.0312514	2.08298	4.00002	0.105666	1120.16	-3.04928	1	0.0478834	0.342057	3273	0.00079478	-10.2972	octopine/nopaline transport system permease protein	K10020	0	0.0631133	0.0645992	0.179605	0.0184165	0	0	0	0	0.000304669	0	4	1
K10021	0.0102033	0.000233078	0.00997018	0.000157154	1.64239e-07	0.0125361	0.000405265	0.00560876	1.77761	4.00697	0.149977	1589.91	-3.20137	1	0.0543705	0.388397	4092	0.0229393	-5.44603	octopine/nopaline transport system ATP-binding protein [EC:3.6.3.-]	K10021	0	0.011032	0.00931339	0.0306709	0	0	0	0	0	0.000990174	0.000408297	3	2
K10022	0.0727658	0.552126	-0.479361	0.00889816	0.0786387	0.0943301	0.280426	0.122009	-3.92891	6.30471	0.0069978	74.1837	-1.87031	1	0.0112701	0.0805081	921	7.58763	2.92365	arginine/ornithine transport system substrate-binding protein	K10022	0.0633905	0.236162	0.0184286	0.0439661	0.00188197	0.10403	0.699399	0.565963	0.930472	0.398736	0.61416	5	6
K10023	0.0491591	0.721863	-0.672704	0.00251643	0.0946131	0.0501641	0.307592	0.127562	-5.27353	5.31749	0.00271402	28.7713	-1.45896	1	0.00794565	0.05676	506	14.6839	3.87617	arginine/ornithine transport system permease protein	K10023	0.0522821	0.133667	0.0174378	0.0343432	0.0080656	0.159365	0.798423	0.685699	1.09344	0.790312	0.803936	5	6
K10024	0.0482343	0.554978	-0.506744	0.00166829	0.0659098	0.0408447	0.256729	0.106389	-4.76312	5.30224	0.00432792	45.8803	-1.66163	1	0.00938279	0.0670262	684	11.5057	3.52427	arginine/ornithine transport system permease protein	K10024	0.0208887	0.115708	0.0307144	0.0570574	0.0168033	0.158844	0.689864	0.571764	0.912776	0.39904	0.597583	5	6
K10025	0.0442425	0.55526	-0.511018	0.00221366	0.0881186	0.0470495	0.296848	0.123001	-4.15459	5.29998	0.00782591	82.9625	-1.91888	1	0.0118992	0.0850026	976	12.5501	3.64963	arginine/ornithine transport system ATP-binding protein [EC:3.6.3.-]	K10025	0.0404492	0.120326	0.00733181	0.0496107	0.00349509	0.0986915	0.681062	0.585452	0.958331	0.349608	0.658419	5	6
K10036	0.00873536	0.536344	-0.527608	0.000289122	0.0447301	0.0170036	0.211495	0.0866766	-6.08709	5.07748	0.00163932	17.3785	-1.24001	1	0.00606672	0.0433378	401	61.3922	5.93998	glutamine transport system substrate-binding protein	K10036	0.039121	0.00205247	0.00158526	0.000918086	0	0.127596	0.694723	0.5994	0.661924	0.497068	0.637351	4	6
K10037	0.00761099	0.507861	-0.50025	0.000160338	0.0548658	0.0126625	0.234234	0.0957933	-5.22218	5.03505	0.00333472	35.3514	-1.54841	1	0.00856966	0.0612176	577	66.7187	6.06002	glutamine transport system permease protein	K10037	0.0300652	0.00448977	0.00237789	0.0011221	0	0.0644489	0.668776	0.582388	0.657261	0.431716	0.642577	4	6
K10038	0.0118186	0.810944	-0.799125	0.000434094	0.168383	0.0208349	0.410345	0.167782	-4.76289	5.03092	0.00496624	52.6471	-1.72137	1	0.00986867	0.0704972	746	68.6102	6.10035	glutamine transport system ATP-binding protein [EC:3.6.3.-]	K10038	0.049022	0.00397665	0.00297236	0.00258424	0.000537707	0.0917909	0.945308	0.673511	0.809828	1.05819	1.28703	5	6
K10039	0.000165376	0.00710368	-0.0069383	5.16887e-08	0.000284593	0.000227352	0.0168699	0.00688785	-1.00732	5.00218	0.359992	3816.28	-3.58164	1	0.0582601	0.416183	7888	42.7026	5.41625	putative glutamine transport system substrate-binding protein	K10039	0	0.000384837	0	0.000442042	0	0.0415338	0	0	0	0.000761673	0.000326637	2	3
K10040	4.76044e-05	0.0119567	-0.0119091	1.13309e-08	0.000857774	0.000106447	0.0292878	0.0119568	-0.996011	5.00016	0.364972	3869.07	-3.58761	1	0.0582601	0.416183	8100	246.021	7.94264	putative glutamine transport system permease protein	K10040	0	0	0	0.000238022	0	0.0717401	0	0	0	0	0	1	1
K10041	0.00889892	0.0190125	-0.0101135	0.000360733	0.000773646	0.018993	0.0278145	0.0141805	-0.713199	8.74025	0.494323	5240.32	-3.71936	1	0.0744779	0.532035	9849	2.13636	1.09516	putative glutamine transport system ATP-binding protein [EC:3.6.3.-]	K10041	0.042864	0.00115451	0	0.000476045	0	0.0430962	0.00183377	0	0.000956537	0.0645137	0.00367467	3	5
K10107	0.106708	0.00610862	0.100599	0.00593263	3.37217e-05	0.0770235	0.00580704	0.0345275	2.9136	4.03791	0.0430248	456.106	-2.65907	1	0.0310247	0.221626	2058	0.057255	-4.12645	capsular polysaccharide transport system permease protein	K10107	0.0486597	0.117375	0.216982	0.0199939	0.130528	0	0.00513455	0.00508408	0.00179351	0.00822606	0.0164135	5	5
K10108	0.024419	0.000200686	0.0242183	0.00195529	1.62761e-07	0.0442187	0.000403437	0.0197759	1.22464	4.00055	0.287891	3051.93	-3.48457	1	0.0582601	0.416183	6977	0.00825903	-6.91981	maltose/maltodextrin transport system substrate-binding protein	K10108	0	0.102238	0.00118894	0.0186678	0	0	0.00100857	0.000195542	0	0	0	3	2
K10109	0.0151078	0	0.0151078	0.000736103	0	0.0271312	0	0.0121334	1.24513	4	0.281045	2979.36	-3.47412	1	0.0582601	0.416183	6890	6.61868e-05	-13.8831	maltose/maltodextrin transport system permease protein	K10109	0	0.0631133	0.0013871	0.00996294	0.00107541	0	0	0	0	0	0	4	0
K10110	0.00679067	0	0.00679067	9.00911e-05	0	0.00949163	0	0.00424479	1.59977	4	0.1849	1960.12	-3.29228	1	0.055248	0.394666	4963	0.000147239	-12.7296	maltose/maltodextrin transport system permease protein	K10110	0.0226998	0.00846642	0.00118894	0.00159815	0	0	0	0	0	0	0	4	0
K10111	0.155671	0.0364785	0.119192	0.00677463	0.00136462	0.0823081	0.0369408	0.0397789	2.99636	5.33532	0.0278737	295.489	-2.47054	1	0.0238963	0.170704	1731	0.234336	-2.09335	multiple sugar transport system ATP-binding protein [EC:3.6.3.-]	K10111	0.0823473	0.253095	0.232042	0.131422	0.0794462	0.108847	0.0174208	0.00762612	0.0225982	0.022774	0.0396048	5	6
K10112	0.636463	0.0929642	0.543499	0.154164	0.00839596	0.392638	0.0916295	0.179533	3.02729	4.36412	0.0347398	368.276	-2.56617	1	0.0271479	0.193932	1899	0.146065	-2.77532	multiple sugar transport system ATP-binding protein	K10112	1.29196	0.629979	0.574656	0.416063	0.26966	0.0779897	0.0492367	0.0567723	0.0175764	0.273897	0.0823126	5	6
K10117	0.0393169	0.0844829	-0.045166	0.000995796	0.00716062	0.0315562	0.0846204	0.0373175	-1.21032	6.57901	0.267839	2839.36	-3.45322	1	0.0582601	0.416183	6684	2.14874	1.10349	raffinose/stachyose/melibiose transport system substrate-binding protein	K10117	0.0463656	0.0849208	0.00990786	0.0466524	0.00873773	0.041013	0.0854536	0.0625733	0.0215221	0.251504	0.044831	5	6
K10118	0.0392118	0.0751233	-0.0359115	0.00117567	0.0065836	0.0342881	0.0811394	0.0365021	-0.983821	6.9723	0.358103	3796.25	-3.57936	1	0.0582601	0.416183	7862	1.91581	0.937956	raffinose/stachyose/melibiose transport system permease protein	K10118	0.024511	0.0591367	0.00990786	0.0895984	0.012905	0.024738	0.0638152	0.0625081	0.0184133	0.236271	0.0449943	5	6
K10119	0.0272883	0.0739652	-0.0466769	0.000340654	0.00559766	0.0184568	0.0748175	0.0316398	-1.47526	5.71882	0.19296	2045.57	-3.31082	1	0.0552906	0.39497	5173	2.71045	1.43853	raffinose/stachyose/melibiose transport system permease protein	K10119	0.0280126	0.0479764	0.0097097	0.042946	0.00779675	0.0210924	0.0679411	0.0684396	0.0216417	0.22058	0.044096	5	6
K10188	0	0.00280275	-0.00280275	0	8.36382e-06	0	0.00289203	0.00118067	-2.37388	5	0.063646	674.711	-2.82912	1	0.0385621	0.27547	2449	2803.75	11.4531	lactose/L-arabinose transport system substrate-binding protein	K10188	0	0	0	0	0	0.00716099	0.00183377	0.00136879	0	0.00563638	0.000816593	0	5
K10189	0.000230289	0.00188541	-0.00165512	1.01593e-07	5.01478e-06	0.000318737	0.00223937	0.000925265	-1.78881	5.24219	0.130961	1388.32	-3.14249	1	0.0517981	0.370021	3752	8.15609	3.02788	lactose/L-arabinose transport system permease protein	K10189	0	0.000641396	0	0.000510048	0	0.0024738	0.00119195	0.00162951	0	0.00601721	0	2	4
K10190	0.000129212	0.00152257	-0.00139336	8.3479e-08	7.24344e-06	0.000288927	0.00269136	0.00110632	-1.25946	5.13803	0.262048	2777.97	-3.44373	1	0.0582601	0.416183	6606	11.7007	3.54852	lactose/L-arabinose transport system permease protein	K10190	0	0	0	0.000646061	0	0.00690059	0.00119195	0.00104289	0	0	0	1	3
K10191	0.101916	0.00375872	0.0981577	0.00102308	9.93524e-06	0.0319856	0.00315202	0.0143622	6.83447	4.06479	0.00226077	23.9665	-1.3796	1	0.00718413	0.0513201	467	0.0368899	-4.76063	lactose/L-arabinose transport system ATP-binding protein	K10191	0.0864525	0.107498	0.123056	0.0555952	0.136981	0.0027342	0.00220052	0.00254204	0.000717403	0.00472237	0.0096358	5	6
K10200	0.000198157	0.000224378	-2.62208e-05	1.96331e-07	1.75136e-07	0.000443093	0.000418492	0.00026164	-0.100217	8.43043	0.922515	9779.58	-3.99032	1	0.130208	0.930148	10514	1.13166	0.178439	N-acetylglucosamine transport system substrate-binding protein	K10200	0	0	0.000990786	0	0	0.0010416	0	0	0	0.000304669	0	1	2
K10201	0.00030787	0.000477399	-0.00016953	4.7392e-07	1.36746e-06	0.000688418	0.00116939	0.000568062	-0.298435	8.24177	0.772757	8192	-3.91339	1	0.111111	0.793722	10321	1.54887	0.631216	N-acetylglucosamine transport system permease protein	K10201	0	0.00153935	0	0	0	0.0028644	0	0	0	0	0	1	1
K10202	0.000205247	0.000144217	6.10298e-05	2.10631e-07	5.01536e-08	0.000458945	0.00022395	0.000224689	0.271619	5.56947	0.7957	8435.21	-3.9261	1	0.114001	0.814367	10358	0.704093	-0.506162	N-acetylglucosamine transport system permease protein	K10202	0	0.00102623	0	0	0	0	0	0	0	0.000457004	0.000408297	1	2
K10227	0.165591	0.060933	0.104658	0.0116549	0.00781974	0.107958	0.0884293	0.0602849	1.73606	7.77814	0.121839	1291.62	-3.11113	1	0.0503606	0.359753	3590	0.367976	-1.44232	sorbitol/mannitol transport system substrate-binding protein	K10227	0.192345	0.321596	0.187853	0.0578734	0.0682887	0.240609	0.0200798	0.0123843	0.0241526	0.0325234	0.0358484	5	6
K10228	0.103422	0.034282	0.0691402	0.00128261	0.00112347	0.0358136	0.0335182	0.0210658	3.28211	8.39317	0.0104404	110.679	-2.04406	1	0.0137966	0.0985564	1123	0.331483	-1.593	sorbitol/mannitol transport system permease protein	K10228	0.0818643	0.110577	0.143069	0.0538951	0.127705	0.100644	0.0165956	0.00801721	0.0228373	0.0256684	0.0319288	5	6
K10229	0.0928743	0.0598488	0.0330255	0.00373505	0.00361748	0.0611151	0.0601455	0.0367413	0.898865	8.58734	0.39323	4168.64	-3.61999	1	0.0608122	0.434414	9596	0.644411	-0.633948	sorbitol/mannitol transport system permease protein	K10229	0.0504709	0.200244	0.0816407	0.0613078	0.0707084	0.100905	0.0199881	0.00827793	0.0251091	0.162922	0.0418912	5	6
K10232	0.131048	0.0656164	0.0654319	0.00219136	0.00798302	0.046812	0.0893478	0.0420568	1.5558	7.78118	0.159422	1690.03	-3.2279	1	0.0552155	0.394433	4280	0.500707	-0.99796	alpha-glucoside transport system substrate-binding protein	K10232	0.200918	0.100827	0.151392	0.120507	0.081597	0.0102858	0.0409847	0.0319385	0.0186525	0.245944	0.0458925	5	6
K10233	0.0925608	0.0575868	0.0349741	0.000146275	0.00704934	0.0120944	0.0839604	0.0347008	1.00787	5.24803	0.3577	3791.98	-3.57887	1	0.0582601	0.416183	7855	0.622155	-0.684655	alpha-glucoside transport system permease protein	K10233	0.092369	0.0769675	0.104627	0.104152	0.0846888	0.00937439	0.0248476	0.0319385	0.016022	0.227816	0.0355218	5	6
K10234	0.100583	0.0910912	0.0094922	0.000240744	0.0241246	0.0155159	0.155321	0.063788	0.148808	5.11955	0.887389	9407.22	-3.97346	1	0.125705	0.897978	10476	0.90563	-0.143007	alpha-glucoside transport system permease protein	K10234	0.0901956	0.111988	0.117309	0.10371	0.079715	0.00546839	0.0318159	0.0381306	0.0179351	0.406733	0.0464642	5	6
K10235	0.0632327	0.00137183	0.0618609	0.000573568	1.44563e-06	0.0239493	0.00120234	0.0107217	5.7697	4.01681	0.00442196	46.8772	-1.67096	1	0.0094382	0.0674221	694	0.0217104	-5.52547	alpha-glucoside transport system ATP-binding protein	K10235	0.0581985	0.0565711	0.0887744	0.0291407	0.083479	0	0.00110026	0.00221614	0	0.00205652	0.00285808	5	4
K10236	0	5.44395e-05	-5.44395e-05	0	1.7782e-08	0	0.000133349	5.44395e-05	-1	5	0.363217	3850.47	-3.58551	1	0.0582601	0.416183	8005	55.4395	5.79284	trehalose/maltose transport system substrate-binding protein	K10236	0	0	0	0	0	0	0	0	0	0	0.000326637	0	1
K10238	0	7.61673e-05	-7.61673e-05	0	3.48088e-08	0	0.000186571	7.61673e-05	-1	5	0.363217	3850.47	-3.58551	1	0.0582601	0.416183	8005	77.1673	6.26992	trehalose/maltose transport system permease protein	K10238	0	0	0	0	0	0	0	0	0	0.000457004	0	0	1
K10240	0.00388883	0.0594685	-0.0555797	4.42608e-05	0.00678143	0.00665288	0.0823494	0.0337504	-1.64679	5.07824	0.159618	1692.12	-3.22843	1	0.0552155	0.394433	4286	15.2885	3.93437	cellobiose transport system substrate-binding protein	K10240	0.0156967	0.00192419	0.00158526	0.000238022	0	0.0268212	0.0288819	0.0273107	0.012435	0.226902	0.0344602	4	6
K10241	0.00452174	0.0501999	-0.0456782	6.87025e-05	0.00583063	0.0082887	0.0763586	0.0313929	-1.45505	5.14111	0.20386	2161.12	-3.33468	1	0.0558272	0.398804	5419	11.0997	3.47245	cellobiose transport system permease protein	K10241	0.019319	0.00115451	0.0013871	0.00074807	0	0.0100254	0.015587	0.0233346	0.0129133	0.205042	0.0342969	4	6
K10242	0.00515355	0.0480035	-0.04285	9.7471e-05	0.00573824	0.00987274	0.0757512	0.0312389	-1.37169	5.20321	0.226355	2399.59	-3.38014	1	0.0565416	0.403907	5940	9.31304	3.21925	cellobiose transport system permease protein	K10242	0.0226998	0.00269386	0	0.000374035	0	0.00794219	0.0147618	0.0201408	0.0104023	0.201539	0.0332353	3	6
K10439	0.322201	0.323066	-0.000865563	0.00761761	0.217709	0.0872789	0.466593	0.194444	-0.00445148	5.41676	0.996608	10565	-4.02387	1	0.139585	0.99713	10595	1.00269	0.00387046	ribose transport system substrate-binding protein	K10439	0.22724	0.408441	0.343208	0.398211	0.233902	0.0725213	0.12598	0.15148	0.099719	1.27001	0.218684	5	6
K10440	0.463936	0.364436	0.0995005	0.0349951	0.260824	0.18707	0.510709	0.224654	0.442905	6.52814	0.672137	7125.32	-3.8528	1	0.0980479	0.700408	10173	0.78553	-0.348261	ribose transport system permease protein	K10440	0.327699	0.63139	0.611711	0.541059	0.207824	0.0865829	0.137349	0.169665	0.105697	1.39645	0.29087	5	6
K10441	0.396876	0.285909	0.110968	0.0124158	0.115903	0.111426	0.340445	0.147649	0.751562	6.23922	0.479695	5085.25	-3.70631	1	0.0725433	0.518215	9813	0.720398	-0.473134	ribose transport system ATP-binding protein [EC:3.6.3.17]	K10441	0.370563	0.479636	0.543149	0.304975	0.28606	0.0834581	0.133773	0.136097	0.136546	0.971209	0.254369	5	6
K10537	0	0.00413937	-0.00413937	0	4.45397e-05	0	0.00667381	0.00272457	-1.51927	5	0.189161	2005.3	-3.30218	1	0.055248	0.394666	5076	4140.37	12.0155	L-arabinose transport system substrate-binding protein	K10537	0	0	0	0	0	0	0.00275065	0.00221614	0.000478269	0.0175946	0.00179651	0	5
K10538	0.00321178	0.000607705	0.00260408	5.15778e-05	4.80526e-07	0.00718177	0.0006932	0.00322423	0.80766	4.06216	0.463927	4918.09	-3.6918	1	0.0703954	0.502872	9780	0.189463	-2.40001	L-arabinose transport system permease protein	K10538	0.0160589	0	0	0	0	0	0.000550131	0.000456264	0	0.000761673	0.00187816	1	4
K10539	3.40032e-05	0.00547507	-0.00544107	5.78109e-09	4.96969e-05	7.60335e-05	0.0070496	0.00287819	-1.89045	5.0014	0.117276	1243.24	-3.09456	1	0.0496683	0.354807	3504	156.445	7.28951	L-arabinose transport system ATP-binding protein [EC:3.6.3.17]	K10539	0	0	0	0.000170016	0	0.0016926	0.00522624	0.00293312	0.000478269	0.0194988	0.0030214	1	6
K10540	0	0.000265503	-0.000265503	0	1.93462e-07	0	0.000439843	0.000179565	-1.47859	5	0.199307	2112.85	-3.32487	1	0.0556456	0.397506	5311.5	266.503	8.05801	methyl-galactoside transport system substrate-binding protein	K10540	0	0	0	0	0	0	0.000550131	0.00104289	0	0	0	0	2
K10541	0	0.000337129	-0.000337129	0	3.95074e-07	0	0.000628549	0.000256604	-1.31381	5	0.245958	2607.41	-3.41621	1	0.0576205	0.411614	6334	338.129	8.40143	methyl-galactoside transport system permease protein	K10541	0	0	0	0	0	0	0.000458442	0.00156433	0	0	0	0	2
K10542	7.69674e-05	0.000448517	-0.00037155	2.96199e-08	4.9224e-07	0.000172104	0.000701598	0.000296587	-1.25275	5.71093	0.259149	2747.24	-3.4389	1	0.0582601	0.416183	6565	5.76545	2.52743	methyl-galactoside transport system ATP-binding protein [EC:3.6.3.17]	K10542	0	0.000384837	0	0	0	0	0.00119195	0.00149915	0	0	0	1	2
K10543	0.179723	0.058895	0.120828	0.00342757	0.00657216	0.0585455	0.0810689	0.0422004	2.8632	8.87273	0.0189491	200.88	-2.30294	1	0.0190518	0.136097	1476	0.327702	-1.60954	D-xylose transport system substrate-binding protein	K10543	0.15419	0.209865	0.260577	0.105682	0.168302	0.0029946	0.0270481	0.0405423	0.0179351	0.221571	0.0432794	5	6
K10544	0.174151	0.0557439	0.118407	0.00766228	0.00568796	0.0875345	0.0754186	0.0498041	2.37746	8.02331	0.0446353	473.178	-2.67502	1	0.0316078	0.225792	2095	0.320093	-1.64344	D-xylose transport system permease protein	K10544	0.0543347	0.279264	0.221738	0.122786	0.192633	0.0042966	0.0257645	0.0290053	0.0206851	0.207023	0.047689	5	6
K10545	0.160791	0.0507447	0.110046	0.0111048	0.00636801	0.105379	0.0797998	0.0572913	1.92081	7.38691	0.0940308	996.82	-2.99862	1	0.0459926	0.32855	3034	0.315599	-1.66384	D-xylose transport system ATP-binding protein [EC:3.6.3.17]	K10545	0	0.218331	0.218567	0.109762	0.257293	0.0023436	0.0228304	0.00866901	0.0144676	0.210755	0.0454026	4	6
K10546	0.00603455	0.080591	-0.0745565	4.88997e-05	0.0136669	0.00699283	0.116906	0.0478288	-1.55882	5.04291	0.179288	1900.63	-3.2789	1	0.0552155	0.394433	4780	13.3529	3.73908	putative multiple sugar transport system substrate-binding protein	K10546	0	0.00538772	0.00336867	0.0180557	0.00336067	0.024087	0.0370421	0.0526659	0.0148263	0.31777	0.037155	4	6
K10547	0.00886493	0.0914037	-0.0825388	5.99863e-05	0.0211088	0.00774508	0.145289	0.0594149	-1.38919	5.03409	0.22309	2364.98	-3.37383	1	0.0563883	0.402811	5871	10.3097	3.36593	putative multiple sugar transport system permease protein	K10547	0.0129196	0.00179591	0.00158526	0.0198239	0.00820003	0.0243474	0.0351167	0.0469952	0.0191307	0.387311	0.0355218	5	6
K10548	0.00984734	0.0766886	-0.0668413	0.000100952	0.010092	0.0100475	0.100459	0.0412575	-1.6201	5.11984	0.16477	1746.73	-3.24223	1	0.0552155	0.394433	4395	7.78706	2.96108	putative multiple sugar transport system ATP-binding protein	K10548	0.0194397	0.00102623	0.000792629	0.02166	0.00631805	0.0447888	0.037684	0.0482336	0.0172177	0.280524	0.0316838	5	6
K10552	0.0644991	0.00421652	0.0602825	8.78221e-05	7.72997e-06	0.00937135	0.00278028	0.00434198	13.8837	4.58856	6.3584e-05	0.674054	0.171305	0.490373	0.00193706	0.0138375	47	0.0653878	-3.93483	fructose transport system substrate-binding protein	K10552	0.0497464	0.0727343	0.0717329	0.0667143	0.0615674	0	0.00357585	0.0043671	0.00298918	0.00799756	0.00636943	5	5
K10553	0.0670393	0.00378503	0.0632542	0.00119849	8.51229e-06	0.0346192	0.00291758	0.0155279	4.07357	4.04738	0.0148213	157.121	-2.19623	1	0.0166376	0.118851	1322	0.056474	-4.14627	fructose transport system permease protein	K10553	0.0144893	0.104676	0.0645992	0.0605597	0.0908724	0	0.00220052	0.00462782	0.00227178	0.00830223	0.00530786	5	5
K10554	0.124316	0.002987	0.121329	0.00527008	6.84538e-06	0.0725953	0.00261637	0.0324832	3.73512	4.00866	0.0201285	213.382	-2.32916	1	0.0196834	0.140609	1517	0.0240354	-5.3787	fructose transport system ATP-binding protein	K10554	0.05844	0.244243	0.135738	0.0980652	0.0850921	0	0.00247559	0.00286794	0.00179351	0.00784523	0.00293974	5	5
K10556	0	0.000272078	-0.000272078	0	2.20245e-07	0	0.000469303	0.000191592	-1.42009	5	0.214818	2277.29	-3.35742	1	0.0561357	0.401007	5676	273.077	8.09317	AI-2 transport system permease protein	K10556	0	0	0	0	0	0	0	0	0	0.00114251	0.000489956	0	2
K10558	0	8.16593e-05	-8.16593e-05	0	4.00095e-08	0	0.000200024	8.16593e-05	-1	5	0.363217	3850.47	-3.58551	1	0.0582601	0.416183	8005	82.6593	6.36911	AI-2 transport system ATP-binding protein	K10558	0	0	0	0	0	0	0	0	0	0	0.000489956	0	1
K10559	0.0149509	0.0323134	-0.0173624	6.4004e-05	0.00181851	0.00800025	0.042644	0.0177732	-0.97689	5.41918	0.370193	3924.42	-3.59378	1	0.0582601	0.416183	8141	2.16122	1.11184	rhamnose transport system substrate-binding protein	K10559	0.010384	0.0205247	0.0103042	0.0261485	0.00739347	0.004557	0.0178792	0.0228132	0.00753273	0.117907	0.0231912	5	6
K10560	0.0208996	0.0313517	-0.0104521	0.000143012	0.00127102	0.0119588	0.0356514	0.0155061	-0.674065	6.29784	0.524228	5557.34	-3.74487	1	0.0784228	0.560215	9920	1.50009	0.585047	rhamnose transport system permease protein	K10560	0.0316349	0.0228337	0.00911523	0.0329831	0.00793117	0.00664019	0.0185211	0.0275714	0.00848927	0.102064	0.0248244	5	6
K10561	0.0132208	0.0451059	-0.0318851	8.12513e-05	0.00320478	0.00901395	0.0566108	0.0234602	-1.35911	5.30273	0.229061	2428.27	-3.3853	1	0.0565733	0.404133	6004	3.41155	1.77043	rhamnose transport system permease protein	K10561	0	0.0175742	0.0140692	0.0242443	0.0102164	0.0109368	0.0274148	0.0325903	0.00944581	0.158809	0.0314388	4	6
K10562	0.0223491	0.0679922	-0.0456431	0.000115616	0.00705408	0.0107525	0.0839886	0.0346237	-1.31826	5.1961	0.242536	2571.12	-3.41012	1	0.0573907	0.409972	6271	3.04219	1.60511	rhamnose transport system ATP-binding protein [EC:3.6.3.17]	K10562	0.013644	0.0338657	0.0162489	0.0342752	0.0137115	0.0106764	0.0385091	0.0357189	0.0223591	0.235281	0.0654091	5	6
K10823	0.366631	0.341837	0.0247945	0.0808772	0.022229	0.284389	0.149094	0.140997	0.175851	5.7988	0.866391	9184.61	-3.96306	1	0.123071	0.879162	10447	0.932372	-0.101022	oligopeptide transport system ATP-binding protein	K10823	0.795219	0.521711	0.209056	0.144514	0.162656	0.0817655	0.437446	0.4766	0.452562	0.283114	0.319533	5	6
K10831	0.139794	0.0394294	0.100364	0.00214053	0.00449365	0.0462659	0.0670347	0.0343081	2.92537	8.76854	0.01735	183.928	-2.26465	1	0.0180684	0.129072	1425	0.28206	-1.82593	taurine transport system ATP-binding protein [EC:3.6.3.36]	K10831	0.0904371	0.125714	0.15595	0.211126	0.115741	0.00976499	0.00916884	0.0207926	0.00406528	0.175718	0.0170668	5	6
K11004	0.0589516	0.456998	-0.398046	0.00816696	0.100017	0.0903712	0.316254	0.135288	-2.94221	5.95639	0.0260963	276.647	-2.44193	1	0.0229211	0.163738	1689	7.75197	2.95456	ATP-binding cassette, subfamily B, bacterial HlyB/CyaB	K11004	0.0437092	0.218588	0.0114931	0.0112891	0.00967872	0.0484343	0.528584	0.447139	0.966581	0.209765	0.541483	5	6
K11050	0.000129212	0	0.000129212	8.3479e-08	0	0.000288927	0	0.000129212	1	4	0.373901	3963.72	-3.5981	1	0.0582601	0.416183	8922.5	0.00767977	-7.02472	multidrug/hemolysin transport system ATP-binding protein	K11050	0	0	0	0.000646061	0	0	0	0	0	0	0	1	0
K11051	0.000129212	0	0.000129212	8.3479e-08	0	0.000288927	0	0.000129212	1	4	0.373901	3963.72	-3.5981	1	0.0582601	0.416183	8922.5	0.00767977	-7.02472	multidrug/hemolysin transport system permease protein	K11051	0	0	0	0.000646061	0	0	0	0	0	0	0	1	0
K11069	0.145235	3.18959	-3.04435	0.00193518	1.97748	0.0439907	1.40623	0.574427	-5.29981	5.01174	0.00317028	33.6082	-1.52644	1	0.00842656	0.0601954	558	21.9614	4.4569	spermidine/putrescine transport system substrate-binding protein	K11069	0.220357	0.146238	0.115724	0.130266	0.113591	1.26138	3.87356	3.14125	5.35111	2.18524	3.325	5	6
K11070	0.0844894	1.47533	-1.39084	0.000987976	0.138628	0.0314321	0.372328	0.152651	-9.11124	5.08542	0.000243918	2.58577	-0.412591	0.924686	0.00266158	0.019013	136	17.4615	4.1261	spermidine/putrescine transport system permease protein	K11070	0.0487805	0.0695273	0.115724	0.119589	0.0688265	1.27648	1.50497	1.3188	2.17014	1.09414	1.48742	5	6
K11071	0.103383	1.43806	-1.33467	0.000844904	0.171919	0.0290672	0.414631	0.169771	-7.86161	5.05893	0.000506839	5.37299	-0.730216	0.995366	0.00354787	0.0253443	212	13.9098	3.79803	spermidine/putrescine transport system permease protein	K11071	0.0758271	0.0845359	0.146636	0.118909	0.0910069	1.1425	1.49626	1.28953	2.1821	1.00495	1.51298	5	6
K11072	0.10964	1.39395	-1.28431	0.000594605	0.131987	0.0243845	0.3633	0.148717	-8.63593	5.05402	0.000325778	3.45357	-0.538268	0.968385	0.00300282	0.0214507	161	12.7138	3.66833	spermidine/putrescine transport system ATP-binding protein [EC:3.6.3.31]	K11072	0.131973	0.089154	0.108788	0.136149	0.0821347	1.08847	1.47893	1.28764	2.02272	1.0115	1.47444	5	6
K11073	0.180037	0.622938	-0.442901	0.00999193	0.0542659	0.0999597	0.23295	0.105084	-4.21472	7.02495	0.00393098	41.6723	-1.61985	1	0.00905747	0.0647023	638	3.46004	1.79079	putrescine transport system substrate-binding protein	K11073	0.331079	0.22808	0.146636	0.0986773	0.0957118	0.350889	0.770091	0.538782	0.970646	0.415645	0.691573	5	6
K11074	0.210407	1.15197	-0.941567	0.0273707	0.238811	0.165441	0.488683	0.212782	-4.42504	6.32048	0.00392275	41.5851	-1.61894	1	0.00905747	0.0647023	637	5.47495	2.45285	putrescine transport system permease protein	K11074	0.482613	0.253223	0.118102	0.0882723	0.109827	0.391771	1.43795	1.16582	1.81049	0.851779	1.25404	5	6
K11075	0.218527	0.635651	-0.417124	0.0223828	0.0623783	0.149609	0.249756	0.121955	-3.42032	8.30757	0.00858412	91.0003	-1.95904	1	0.0126258	0.0901927	1008	2.90879	1.54042	putrescine transport system permease protein	K11075	0.427312	0.316208	0.159516	0.128702	0.0608953	0.289044	0.711319	0.607743	0.998745	0.443293	0.76376	5	6
K11076	0.223412	0.717742	-0.49433	0.0218159	0.113307	0.147702	0.336611	0.152472	-3.24211	7.10337	0.0139263	147.633	-2.16918	1	0.0160699	0.114796	1286	3.21263	1.68375	putrescine transport system ATP-binding protein	K11076	0.404975	0.358027	0.146438	0.132476	0.0751445	0.219517	0.778985	1.14444	0.98356	0.46919	0.710763	5	6
K11085	1.27566	1.31439	-0.0387329	0.244206	0.0319724	0.494172	0.178808	0.232744	-0.166418	4.87403	0.87451	9270.68	-3.96711	1	0.124118	0.886638	10456	1.03036	0.0431529	ATP-binding cassette, subfamily B, bacterial MsbA [EC:3.6.3.-]	K11085	0.62992	1.06895	1.13603	1.71907	1.8243	1.16099	1.29794	1.28758	1.25581	1.21913	1.66487	5	6
K11601	0.000435535	0.0168482	-0.0164126	5.2317e-07	0.00021526	0.000723305	0.0146717	0.00599844	-2.73615	5.02915	0.040728	431.758	-2.63524	1	0.0299201	0.213735	2018	38.5975	5.27044	manganese transport system substrate-binding protein	K11601	0	0.00166763	0	0.000510048	0	0	0.0139366	0.0153174	0.00848927	0.0433392	0.0200065	2	5
K11602	0.000222076	0.0171071	-0.016885	1.05092e-07	0.000230768	0.000324179	0.0151911	0.00620342	-2.72188	5.00546	0.0416336	441.358	-2.64479	1	0.0303013	0.216458	2039	76.6915	6.261	manganese transport system permease protein	K11602	0	0	0.000396314	0.000714067	0	0	0.0154953	0.0144701	0.00896754	0.045091	0.0186183	2	5
K11603	0.000710335	0.0179994	-0.0172891	1.25793e-06	0.000351031	0.00112157	0.0187358	0.0076653	-2.2555	5.04298	0.0733138	777.2	-2.89053	1	0.0413642	0.295486	2626	25.3051	4.66136	manganese transport system ATP-binding protein	K11603	0	0.00256558	0	0.000986093	0	0	0.0165039	0.0131013	0.00681533	0.0537741	0.0178017	2	5
K11604	0.0424507	0.00181813	0.0406325	0.000441012	4.11202e-06	0.0210003	0.00202781	0.00942803	4.30975	4.06221	0.0121334	128.626	-2.10933	1	0.0148075	0.105778	1216	0.0428519	-4.5445	manganese/iron transport system substrate-binding protein	K11604	0.0357402	0.0182156	0.0723274	0.032065	0.0539051	0	0.000550131	0.00175987	0	0.0041892	0.0044096	5	4
K11605	0.0446565	0.00231202	0.0423445	0.00190544	4.80457e-06	0.0436513	0.00219193	0.019542	2.16685	4.01681	0.0958626	1016.24	-3.007	1	0.0462484	0.330377	3076	0.0517946	-4.27105	manganese/iron transport system permease protein	K11605	0	0.0160349	0.104627	0.0276106	0.0750101	0	0.00119195	0.00228132	0.000597836	0.00563638	0.00416462	4	5
K11606	0.0576974	0.00211654	0.0555809	0.00356256	2.87976e-06	0.0596872	0.00169698	0.0267019	2.08153	4.00539	0.105746	1121.01	-3.04961	1	0.0478873	0.342084	3277	0.0367002	-4.76807	manganese/iron transport system permease protein	K11606	0	0.0237316	0.143268	0.0259104	0.0955774	0	0.00146701	0.00273758	0.000597836	0.0037322	0.00416462	4	5
K11607	0.0561469	0.00193529	0.0542117	0.00172162	5.33703e-06	0.0414924	0.0023102	0.0185799	2.91776	4.02067	0.043069	456.575	-2.65951	1	0.0310415	0.221746	2059	0.0344855	-4.85787	manganese/iron transport system ATP-binding protein	K11607	0.0199227	0.0257841	0.123848	0.0497467	0.061433	0	0.000458442	0.00215096	0	0.00312286	0.00587947	5	4
K11704	0	0.0005208	-0.0005208	0	1.62739e-06	0	0.00127569	0.0005208	-1	5	0.363217	3850.47	-3.58551	1	0.0582601	0.416183	7917	521.799	9.02735	iron/zinc/copper transport system substrate-binding protein	K11704	0	0	0	0	0	0.0031248	0	0	0	0	0	0	1
K11705	0.00385182	0.000390599	0.00346122	4.46447e-05	9.15408e-07	0.00668167	0.000956769	0.00301355	1.14855	4.1369	0.312786	3315.85	-3.52059	1	0.0582601	0.416183	7293	0.10164	-3.29846	iron/zinc/copper transport system permease protein	K11705	0	0.0156501	0.000990786	0.00261825	0	0.0023436	0	0	0	0	0	3	1
K11706	0.000790905	0.000585899	0.000205006	7.24395e-07	2.05967e-06	0.000851114	0.00143515	0.000698682	0.293418	8.26978	0.776432	8230.95	-3.91545	1	0.111574	0.797032	10327	0.741123	-0.432215	iron/zinc/copper transport system ATP-binding protein	K11706	0	0.00179591	0.000594471	0.00156415	0	0.0035154	0	0	0	0	0	3	1
K11707	0.228876	0.0118521	0.217024	0.0359851	6.51271e-05	0.189697	0.00807014	0.0848992	2.55625	4.01207	0.0627041	664.726	-2.82264	1	0.0382498	0.273239	2432	0.0517883	-4.27123	manganese/zinc/iron transport system substrate-binding protein	K11707	0.0677373	0.0724777	0.142871	0.382196	0.479097	0.0242172	0.00550131	0.0104941	0.00227178	0.0106634	0.017965	5	6
K11708	0.236215	0.0127175	0.223497	0.0299989	6.40008e-05	0.173202	0.00800005	0.0775271	2.88282	4.01423	0.0446955	473.817	-2.67561	1	0.03163	0.22595	2097	0.0538429	-4.2151	manganese/zinc/iron transport system permease protein	K11708	0.11205	0.0779937	0.152779	0.365874	0.472375	0.0261702	0.00550131	0.0104289	0.00466312	0.0127199	0.0168218	5	6
K11709	0.228235	0.0106398	0.217595	0.0388944	3.60926e-05	0.197217	0.00600771	0.0882321	2.46617	4.00619	0.0691341	732.89	-2.86504	1	0.040186	0.28707	2553	0.0466221	-4.42284	manganese/zinc/iron transport system permease protein	K11709	0.0455204	0.0792765	0.146636	0.371825	0.497916	0.0161448	0.00550131	0.0112111	0.00179351	0.0119583	0.0172301	5	6
K11710	0.2344	0.0115866	0.222813	0.0368042	4.80458e-05	0.191844	0.00693151	0.085842	2.59562	4.0087	0.0601951	638.129	-2.80491	1	0.0377236	0.26948	2368	0.0494351	-4.33832	manganese/zinc/iron transport system ATP- binding protein	K11710	0.0915238	0.0701687	0.13871	0.36669	0.504907	0.0216132	0.00550131	0.0101682	0.00334788	0.0115774	0.0173118	5	6
K11720	0.667194	0.961355	-0.294161	0.0126485	0.0206539	0.112466	0.143715	0.0772788	-3.80649	8.98418	0.00418902	44.4079	-1.64746	1	0.00925518	0.0661147	671	1.44089	0.526963	lipopolysaccharide export system permease protein	K11720	0.779763	0.641139	0.486278	0.709069	0.71972	1.13534	0.96658	0.939838	1.02864	0.702795	0.994937	5	6
K11954	0	0.000190418	-0.000190418	0	2.17554e-07	0	0.000466427	0.000190418	-1	5	0.363217	3850.47	-3.58551	1	0.0582601	0.416183	8005	191.418	7.58058	neutral amino acid transport system substrate-binding protein	K11954	0	0	0	0	0	0	0	0	0	0.00114251	0	0	1
K11956	0.00030787	0.000487884	-0.000180014	4.7392e-07	6.35483e-07	0.000688418	0.000797172	0.000447993	-0.401823	8.97186	0.697218	7391.21	-3.86872	1	0.10124	0.72321	10220	1.58281	0.662492	neutral amino acid transport system permease protein	K11956	0	0.00153935	0	0	0	0	0	0.000130361	0	0.00198035	0.000816593	1	3
K11957	0.000365368	0	0.000365368	3.18518e-07	0	0.000564374	0	0.000252396	1.4476	4	0.22129	2345.89	-3.37031	1	0.0563176	0.402307	5826	0.00272949	-8.51715	neutral amino acid transport system ATP-binding protein	K11957	0	0.00128279	0	0.000544051	0	0	0	0	0	0	0	2	0
K11958	0.000458098	0	0.000458098	8.05001e-07	0	0.000897218	0	0.000401248	1.14168	4	0.31729	3363.59	-3.5268	1	0.0582601	0.416183	7340	0.00217819	-8.84266	neutral amino acid transport system ATP-binding protein	K11958	0	0.00205247	0	0.000238022	0	0	0	0	0	0	0	2	0
K11959	0.303859	1.02741	-0.723547	0.0690014	0.0334769	0.262681	0.182967	0.139211	-5.19748	6.97602	0.00127002	13.4634	-1.12916	0.999999	0.00532279	0.0380235	353	3.38119	1.75753	urea transport system substrate-binding protein	K11959	0.755373	0.315952	0.155355	0.158455	0.134158	1.00488	1.03241	0.815604	1.36295	1.01767	0.930916	5	6
K11960	0.351575	1.82732	-1.47575	0.0419227	0.190141	0.20475	0.436051	0.200187	-7.37187	7.35244	0.000120014	1.27227	-0.10458	0.719827	0.00225759	0.0161271	78	5.19753	2.37783	urea transport system permease protein	K11960	0.689326	0.373549	0.308333	0.16903	0.217637	1.90378	2.22876	1.83327	2.09278	0.987661	1.91769	5	6
K11961	0.330511	1.10074	-0.770231	0.069088	0.080254	0.262846	0.283291	0.164904	-4.67079	8.85457	0.00121947	12.9276	-1.11152	0.999998	0.00526074	0.0375803	344	3.33042	1.7357	urea transport system permease protein	K11961	0.774934	0.365211	0.195581	0.148526	0.168302	1.02793	1.2499	0.897601	1.52974	0.72298	1.1763	5	6
K11962	0.306992	1.10215	-0.79516	0.0643137	0.103157	0.253601	0.321181	0.173365	-4.58661	8.99011	0.00131913	13.9841	-1.14563	0.999999	0.00539279	0.0385236	363	3.59015	1.84405	urea transport system ATP-binding protein	K11962	0.740884	0.326342	0.152779	0.149478	0.165479	1.0873	1.08284	0.88613	1.67382	0.729225	1.1536	5	6
K11963	0.28726	1.01069	-0.723429	0.0714771	0.0787675	0.267352	0.280655	0.1656	-4.36854	8.7898	0.00190524	20.1974	-1.3053	1	0.00652291	0.0465966	432	3.51837	1.81491	urea transport system ATP-binding protein	K11963	0.742816	0.313129	0.118894	0.144106	0.117354	1.07779	1.01151	0.777734	1.46518	0.657857	1.07407	5	6
K12368	0.0682612	0.0122599	0.0560013	0.00803822	0.000386021	0.0896561	0.0196474	0.0408899	1.36956	4.32102	0.237692	2519.78	-3.40136	1	0.0570934	0.407849	6175	0.179614	-2.47702	dipeptide transport system substrate-binding protein	K12368	0.0600097	0.223462	0.0108986	0.042096	0.00483936	0.0516893	0.00247559	0.004693	0.000478269	0.00319902	0.011024	5	6
K12369	0.0660013	0.0102655	0.0557358	0.0106681	0.000390813	0.103287	0.019769	0.0468909	1.18863	4.24479	0.296803	3146.4	-3.49781	1	0.0582601	0.416183	7110	0.155547	-2.68457	dipeptide transport system permease protein	K12369	0.0286163	0.249631	0.0124839	0.0336292	0.00564592	0.0502571	0.000550131	0.00130361	0	0.00213268	0.00734934	5	5
K12370	0.0461048	0.113519	-0.0674144	0.00378032	0.0654543	0.0614843	0.25584	0.108005	-0.624177	5.68296	0.556718	5901.77	-3.77098	1	0.0827192	0.590907	9987	2.46217	1.29993	dipeptide transport system permease protein	K12370	0.0242695	0.153935	0.00931339	0.0365534	0.00645248	0.635636	0.0175125	0.00456264	0.00215221	0.0110443	0.0102074	5	6
K12371	0.0366914	0.111067	-0.0743761	0.00332786	0.0633151	0.0576876	0.251625	0.105915	-0.702221	5.62265	0.510548	5412.32	-3.73338	1	0.0765925	0.547141	9892	3.02702	1.5979	dipeptide transport system ATP-binding protein	K12371	0	0.137387	0.0103042	0.032405	0.00336067	0.624569	0.0174208	0.00391083	0.00131524	0.0102064	0.00898252	4	6
K12372	0.0578519	0.104995	-0.0471432	0.00364136	0.0553824	0.0603437	0.235335	0.0997931	-0.472409	5.77518	0.653956	6932.58	-3.8409	1	0.0956628	0.68337	10144	1.81488	0.859875	dipeptide transport system ATP-binding protein	K12372	0.0439507	0.154961	0.0107005	0.0719848	0.00766232	0.585248	0.0180626	0.00456264	0.00286961	0.00967324	0.00955414	5	6
K12536	0.0218971	0.000758408	0.0211386	0.000732206	7.08481e-07	0.0270593	0.000841713	0.0121062	1.74611	4.00645	0.155608	1649.6	-3.21738	1	0.0548551	0.391859	4209	0.0346793	-4.84978	ATP-binding cassette, subfamily C, bacterial exporter for protease/lipase	K12536	0	0.0579822	0.0439909	0.00442042	0.00309181	0.0023436	0	0.000912528	0.000597836	0.000533171	0.000163319	4	5
K12539	0.000118894	0.000283857	-0.000164962	7.06792e-08	2.71975e-07	0.000265856	0.000521513	0.000243855	-0.676479	7.67209	0.518606	5497.74	-3.74018	1	0.0776679	0.554823	9909	2.3759	1.24847	ATP-binding cassette, subfamily C, bacterial PrsD	K12539	0	0	0.000594471	0	0	0	0	0	0	0.00129484	0.000408297	1	2
K12541	0.32035	0.0310552	0.289295	0.0467726	0.00304107	0.21627	0.0551459	0.0993044	2.91321	4.43478	0.0384217	407.309	-2.60992	1	0.0290072	0.207214	1965	0.0969443	-3.3667	ATP-binding cassette, subfamily C, bacterial LapB	K12541	0.271674	0.693605	0.294858	0.167262	0.174351	0.14335	0.0160455	0.00606179	0.00561966	0.0081499	0.00710436	5	6
K13409	0.146754	0.000326138	0.146428	0.0282041	5.2103e-07	0.167941	0.000721824	0.0751059	1.94962	4.00012	0.123009	1304.02	-3.11528	1	0.0505807	0.361325	3609	0.00222914	-8.80929	ATP-binding cassette, subfamily B, bacterial RaxB	K13409	0.142357	0.437047	0.0778758	0.0490666	0.027423	0	0	0	0.00179351	0	0.000163319	5	2
K13889	3.40032e-05	0.00363362	-0.00359962	5.78109e-09	3.19951e-06	7.60335e-05	0.00178872	0.000731033	-4.92402	5.02168	0.004331	45.913	-1.66194	1	0.00938279	0.0670262	685	103.837	6.69818	glutathione transport system substrate-binding protein	K13889	0	0	0	0.000170016	0	0.00442679	0.00293403	0.00189024	0.00251091	0.00685505	0.00318471	1	6
K13890	0.000136627	0.000721524	-0.000584897	4.97151e-08	1.33614e-06	0.000222969	0.00115592	0.000482321	-1.21267	5.4429	0.275249	2917.91	-3.46507	1	0.0582601	0.416183	6818	5.24989	2.39229	glutathione transport system permease protein	K13890	0	0.000513117	0	0.000170016	0	0	0.00100857	0	0	0.000380836	0.00293974	2	3
K13891	0.000282214	5.44395e-05	0.000227775	3.98224e-07	1.7782e-08	0.00063105	0.000133349	0.000287417	0.792489	4.29846	0.469527	4977.46	-3.69701	1	0.0711797	0.508475	9789	0.195751	-2.35291	glutathione transport system permease protein	K13891	0	0.00141107	0	0	0	0	0	0	0	0	0.000326637	1	1
K13892	0.0265404	0.079213	-0.0526726	0.000556363	0.00258919	0.0235874	0.050884	0.0232981	-2.2608	7.30396	0.0567226	601.316	-2.7791	1	0.0363456	0.259636	2316	2.98454	1.57751	glutathione transport system ATP-binding protein	K13892	0.0038638	0.0292476	0.0247696	0.0644701	0.0103509	0.0106764	0.075918	0.0640725	0.163807	0.0597913	0.101013	5	6
K13893	0.245177	0.673654	-0.428477	0.0548533	0.0296598	0.234208	0.17222	0.126151	-3.39655	7.24078	0.0109228	115.793	-2.06368	1	0.0140638	0.100465	1149	2.74761	1.45818	microcin C transport system substrate-binding protein	K13893	0.651533	0.20794	0.188249	0.0675303	0.110633	0.763101	0.700775	0.562508	0.916961	0.413131	0.685448	5	6
K13894	0.180676	0.646654	-0.465979	0.0201591	0.0197147	0.141983	0.140409	0.0855429	-5.44731	8.60451	0.000475554	5.04134	-0.702546	0.993543	0.00345942	0.0247125	204	3.57907	1.83959	microcin C transport system permease protein	K13894	0.422	0.18934	0.126622	0.0725288	0.0928888	0.706985	0.648787	0.551558	0.80122	0.420519	0.750857	5	6
K13895	0.183721	0.736704	-0.552983	0.0220222	0.0275832	0.148399	0.166082	0.094877	-5.82842	8.92728	0.00025835	2.73877	-0.437555	0.935373	0.00272079	0.0194361	140	4.00988	2.00356	microcin C transport system permease protein	K13895	0.43178	0.20576	0.113346	0.0596416	0.108079	0.660504	0.750745	0.635836	0.978777	0.523955	0.870407	5	6
K13896	0.170501	1.2	-1.0295	0.0119783	0.850228	0.109446	0.922078	0.379605	-2.71204	5.16864	0.0407469	431.958	-2.63544	1	0.0299201	0.213735	2021	7.03808	2.81518	microcin C transport system ATP-binding protein	K13896	0.351002	0.104291	0.192609	0.0782414	0.126361	0.71024	0.808875	0.789858	3.03163	0.62221	1.23722	5	6
K15495	0	0.0179021	-0.0179021	0	0.000665925	0	0.0258055	0.0105351	-1.69929	5	0.150014	1590.29	-3.20148	1	0.0543705	0.388397	4094	17903.1	14.1279	molybdate/tungstate transport system substrate-binding protein	K15495	0	0	0	0	0	0	0.0538211	0.0484291	0.00119567	0.00274202	0.00122489	0	5
K15496	0	0.0172062	-0.0172062	0	0.000629198	0	0.0250838	0.0102404	-1.68022	5	0.153748	1629.88	-3.21216	1	0.0546626	0.390484	4174	17207.2	14.0707	molybdate/tungstate transport system permease protein	K15496	0	0	0	0	0	0	0.0504286	0.0486899	0.000478269	0.00274202	0.000898252	0	5
K15497	0.00444187	0.0188363	-0.0143945	5.31316e-05	0.000702764	0.00728914	0.0265097	0.0113028	-1.27353	5.88782	0.250794	2658.67	-3.42466	1	0.0578417	0.413194	6434	4.23991	2.08403	molybdate/tungstate transport system ATP-binding protein [EC:3.6.3.- 3.6.3.55]	K15497	0.0173871	0.0024373	0.000990786	0.00139413	0	0.0015624	0.0579471	0.0475818	0.000478269	0.00144718	0.00400131	4	6
K15551	0.168583	0.00559728	0.162986	0.0043883	1.97303e-05	0.0662443	0.00444188	0.0296808	5.49129	4.02999	0.00524331	55.5843	-1.74495	1	0.0100333	0.0716733	775	0.0332076	-4.91234	taurine transport system substrate-binding protein	K15551	0.11036	0.182798	0.203111	0.253086	0.093561	0.00872339	0.00403429	0.0124495	0	0.00274202	0.00563449	5	5
K15552	0.235666	0.0193942	0.216272	0.0124035	0.000806048	0.111371	0.028391	0.0511376	4.22921	4.43456	0.0107254	113.7	-2.05576	1	0.0139986	0.0999996	1137	0.0822991	-3.60298	taurine transport system permease protein	K15552	0.0963535	0.203451	0.270683	0.400422	0.20742	0.0121086	0.00485949	0.00951636	0.00298918	0.0769289	0.00996244	5	6
K15553	0.3703	0.0188789	0.351421	0.564107	0.000475117	0.751071	0.0217972	0.336007	1.04587	4.00562	0.354578	3758.88	-3.57506	1	0.0582601	0.416183	7831	0.0509853	-4.29377	sulfonate transport system substrate-binding protein	K15553	1.71166	0.108268	0.00198157	0.021252	0.00833445	0	0.00861871	0.0140138	0.0130328	0.0618478	0.0157602	5	5
K15554	0.376887	0.0173363	0.359551	0.587233	0.000402336	0.766311	0.0200583	0.342803	1.04886	4.00457	0.353371	3746.09	-3.57358	1	0.0582601	0.416183	7819	0.0460012	-4.44218	sulfonate transport system permease protein	K15554	1.74535	0.111475	0.0013871	0.021116	0.00510821	0	0.0102691	0.0119932	0.00884797	0.0568208	0.0160869	5	5
K15555	0.227033	0.0211425	0.205891	0.210066	0.000433926	0.45833	0.0208309	0.205148	1.00362	4.01377	0.372167	3945.34	-3.59608	1	0.0582601	0.416183	8157	0.0931291	-3.42462	sulfonate transport system ATP-binding protein [EC:3.6.3.-]	K15555	1.04552	0.0674748	0.00257604	0.0175797	0.0020164	0.0003906	0.0178792	0.0215096	0.00980451	0.0608576	0.0164135	5	6
K15556	2.72026e-05	0	2.72026e-05	3.69991e-09	0	6.08269e-05	0	2.72026e-05	1	4	0.373901	3963.72	-3.5981	1	0.0582601	0.416183	8922.5	0.0354577	-4.81776	phthalate transport system substrate-binding protein	K15556	0	0	0	0.000136013	0	0	0	0	0	0	0	1	0
K15576	0.441566	0.0288068	0.412759	0.133355	0.000306601	0.365178	0.01751	0.163469	2.525	4.01533	0.0647746	686.675	-2.83675	1	0.0388165	0.277287	2475	0.06524	-3.9381	nitrate/nitrite transport system substrate-binding protein	K15576	0.903163	0.769803	0.233825	0.154783	0.146256	0.00976499	0.0175125	0.0124495	0.0496204	0.0436438	0.0398497	5	6
K15577	0.313507	0.016354	0.297152	0.102157	0.000101426	0.319621	0.0100711	0.142998	2.07802	4.00662	0.106146	1125.25	-3.05125	1	0.0479685	0.342664	3283	0.052168	-4.26069	nitrate/nitrite transport system permease protein	K15577	0.825042	0.430376	0.137323	0.0895644	0.0852265	0.004557	0.0100857	0.00814757	0.0277396	0.0205652	0.0270292	5	6
K15578	0.295887	0.0210559	0.274831	0.0942547	0.000194382	0.307009	0.0139421	0.137417	1.99999	4.01375	0.115877	1228.41	-3.08934	1	0.0493433	0.352485	3485	0.0711652	-3.81268	nitrate/nitrite transport system ATP-binding protein [EC:3.6.3.-]	K15578	0.792441	0.396511	0.127019	0.0751471	0.0883183	0.00872339	0.00999404	0.00834311	0.0398159	0.0338183	0.025641	5	6
K15579	0.0110337	0	0.0110337	9.84472e-05	0	0.00992206	0	0.00443728	2.48659	4	0.0677315	718.021	-2.85614	1	0.039695	0.283562	2531	9.06234e-05	-13.4298	nitrate/nitrite transport system ATP-binding protein	K15579	0.0176286	0.0245013	0.00158526	0.00231222	0.00914101	0	0	0	0	0	0	5	0
K15580	0.200097	0.10328	0.0968171	0.025402	0.0116941	0.15938	0.108139	0.0838415	1.15476	6.85112	0.28687	3041.11	-3.48303	1	0.0582601	0.416183	6957	0.516152	-0.954132	oligopeptide transport system substrate-binding protein	K15580	0.0738952	0.474761	0.169028	0.175933	0.106869	0.250114	0.0308073	0.0511016	0.0162611	0.233833	0.0375633	5	6
K15581	0.138407	0.0825658	0.0558412	0.00772891	0.0155284	0.0879142	0.124613	0.064295	0.868514	8.82235	0.408117	4326.45	-3.63613	1	0.0627873	0.448523	9646	0.596546	-0.745294	oligopeptide transport system permease protein	K15581	0.0714803	0.284395	0.136332	0.132748	0.0670789	0.0363258	0.0280567	0.0397601	0.016022	0.336278	0.0389515	5	6
K15582	0.131731	0.0625469	0.0691845	0.00270829	0.00598823	0.0520413	0.0773837	0.039239	1.76316	8.69763	0.11287	1196.54	-3.07793	1	0.048862	0.349048	3428	0.47481	-1.07458	oligopeptide transport system permease protein	K15582	0.104564	0.206273	0.155157	0.123568	0.0690953	0.027993	0.0280567	0.0428888	0.0198481	0.219666	0.0368284	5	6
K15583	0.266041	0.0545215	0.211519	0.0196733	0.00335615	0.140262	0.0579323	0.0670374	3.15524	5.13511	0.0243232	257.85	-2.41137	1	0.0219426	0.156748	1645	0.20494	-2.28673	oligopeptide transport system ATP-binding protein	K15583	0.489495	0.305433	0.219756	0.186202	0.129318	0.0654905	0.0246642	0.0217051	0.0156633	0.167187	0.0324187	5	6
K15584	0.00131755	0	0.00131755	4.73994e-06	0	0.00217714	0	0.000973647	1.35321	4	0.247411	2622.8	-3.41877	1	0.0577292	0.41239	6360	0.000758409	-10.3647	nickel transport system substrate-binding protein	K15584	0	0.000897954	0.00515209	0	0.000537707	0	0	0	0	0	0	3	0
K15585	0.002922	0	0.002922	4.26904e-05	0	0.00653379	0	0.002922	1	4	0.373901	3963.72	-3.5981	1	0.0582601	0.416183	8922.5	0.000342114	-11.5132	nickel transport system permease protein	K15585	0.01461	0	0	0	0	0	0	0	0	0	0	1	0
K15586	2.0402e-05	0	2.0402e-05	2.08121e-09	0	4.56203e-05	0	2.0402e-05	1	4	0.373901	3963.72	-3.5981	1	0.0582601	0.416183	8922.5	0.0467246	-4.41967	nickel transport system permease protein	K15586	0	0	0	0.00010201	0	0	0	0	0	0	0	1	0
K15598	0.0250419	0.00239444	0.0226474	0.000124797	3.34881e-06	0.0111713	0.00182998	0.00505149	4.48331	4.17922	0.00991037	105.06	-2.02144	1	0.0133822	0.0955958	1099	0.0956536	-3.38604	putative hydroxymethylpyrimidine transport system substrate-binding protein	K15598	0.015093	0.0296325	0.0388388	0.0120711	0.0295739	0	0.0023839	0.00319385	0.000478269	0.00365603	0.00465458	5	5
K15599	0.0198102	0.00149082	0.0183194	0.000260042	2.7205e-06	0.0161258	0.00164939	0.00724306	2.52923	4.0698	0.0636639	674.901	-2.82924	1	0.0385621	0.27547	2450	0.0753021	-3.73117	putative hydroxymethylpyrimidine transport system permease protein	K15599	0	0.0205247	0.0410185	0.00887483	0.0286329	0	0.000550131	0.00149915	0	0.00289436	0.00400131	4	4
K15600	0.0183644	0.00206275	0.0163016	0.000193871	4.43697e-06	0.0139237	0.00210641	0.00628599	2.59333	4.15282	0.0582651	617.668	-2.79076	1	0.0370563	0.264713	2333	0.112372	-3.15365	putative hydroxymethylpyrimidine transport system ATP-binding protein	K15600	0	0.0268103	0.0326959	0.0074467	0.0248689	0	0.00128364	0.00189024	0	0.00487471	0.00432794	4	4
K15770	0.0359238	0.036585	-0.00066119	0.00165066	0.00106234	0.0406283	0.0325936	0.0225209	-0.029359	7.67501	0.977327	10360.6	-4.01539	1	0.137279	0.980657	10565	1.0184	0.0263112	arabinogalactan oligomer / maltooligosaccharide transport system substrate-binding protein	K15770	0.0912823	0.00461805	0.00634103	0.0675644	0.00981315	0.0716099	0.0225554	0.0160996	0.00669576	0.0840125	0.0185367	5	6
K15771	0.00714551	0.039987	-0.0328415	0.000188711	0.00177136	0.0137372	0.0420876	0.0182474	-1.79979	6.2328	0.120145	1273.66	-3.10505	1	0.050083	0.357769	3560	5.59546	2.48426	arabinogalactan oligomer / maltooligosaccharide transport system permease protein	K15771	0	0.0316849	0.00178341	0.000646061	0.00161312	0.0361956	0.0310824	0.0258767	0.00645663	0.123162	0.0171485	4	6
K15772	0.00153375	0.0289224	-0.0273887	1.28643e-06	0.000652288	0.00113421	0.0255399	0.010439	-2.6237	5.02366	0.0466727	494.777	-2.69441	1	0.0323837	0.231334	2138	18.8457	4.23616	arabinogalactan oligomer / maltooligosaccharide transport system permease protein	K15772	0	0.00179591	0.00297236	0.000884083	0.0020164	0.0471323	0.012653	0.0191631	0.00992407	0.0727397	0.0119223	4	6
K16012	0.0518191	0.693744	-0.641925	0.00967775	0.0336339	0.0983756	0.183395	0.0868401	-7.39204	7.87533	8.32303e-05	0.882324	0.0543717	0.586195	0.0021491	0.0153522	57	13.3876	3.74282	ATP-binding cassette, subfamily C, bacterial CydC	K16012	0.227481	0.0141107	0.0134747	0.00255024	0.00147869	0.382788	0.811626	0.596141	0.885754	0.686876	0.799281	5	6
K16013	0.0360122	0.623276	-0.587264	0.00495972	0.0366696	0.0704253	0.191493	0.0842825	-6.9678	6.53943	0.000296618	3.14445	-0.497544	0.956929	0.00285832	0.0204185	154	17.3069	4.11327	ATP-binding cassette, subfamily C, bacterial CydD	K16013	0.161676	0.0130845	0.000792629	0.00329831	0.00120984	0.270686	0.697841	0.551167	0.792252	0.754513	0.673199	5	6
K16014	0.0087009	0.0485719	-0.039871	7.6185e-05	0.00253554	0.0087284	0.0503541	0.0209243	-1.90549	5.35836	0.111172	1178.54	-3.07134	1	0.0486666	0.347651	3390	5.58188	2.48075	ATP-binding cassette, subfamily C, bacterial CydCD	K16014	0.0208887	0.0148804	0.00376499	0.00329831	0.000672133	0.001953	0.0351167	0.0331769	0.0246308	0.146089	0.0504655	5	6
K16200	0.0146295	0.000219207	0.0144103	0.000337748	2.88309e-07	0.0183779	0.000536944	0.00822178	1.7527	4.00569	0.154426	1637.07	-3.21407	1	0.0547366	0.391012	4186	0.0150512	-6.05398	dipeptide transport system permease protein	K16200	0.0280126	0.0402796	0.0013871	0.00346833	0	0	0	0	0.00131524	0	0	4	1
K16201	0.000158526	0	0.000158526	1.25652e-07	0	0.000354474	0	0.000158526	1	4	0.373901	3963.72	-3.5981	1	0.0582601	0.416183	8922.5	0.00626858	-7.31765	dipeptide transport system permease protein	K16201	0	0	0.000792629	0	0	0	0	0	0	0	0	1	0
K16202	0.0110018	0	0.0110018	0.000195535	0	0.0139834	0	0.00625356	1.75929	4	0.153343	1625.59	-3.21101	1	0.0545972	0.390017	4168	9.08856e-05	-13.4256	dipeptide transport system ATP-binding protein	K16202	0.024028	0.00179591	0.000792629	0.0283927	0	0	0	0	0	0	0	4	0
K16299	0.0197334	0.537525	-0.517791	0.000450472	0.103938	0.0212243	0.322394	0.131959	-3.92389	5.05197	0.010914	115.7	-2.06333	1	0.0140638	0.100465	1148	27.238	4.76755	ATP-binding cassette, subfamily C, bacterial EexD	K16299	0.0199227	0.0552883	0.00673734	0.0157775	0.000940987	0.0808541	0.599459	0.547191	1.05028	0.339249	0.608117	5	6
K16783	0.00756142	0.0631013	-0.0555398	7.01232e-05	0.0102585	0.00837396	0.101284	0.0415183	-1.33772	5.08194	0.237729	2520.16	-3.40143	1	0.0570934	0.407849	6178	8.34418	3.06077	biotin transport system permease protein	K16783	0	0.00141107	0.0204102	0.00482845	0.0111574	0	0.022372	0.0275062	0.0246308	0.268413	0.0356851	4	5
K16784	0.00671961	0.0508918	-0.0441722	2.81727e-05	0.00682024	0.0053078	0.0825847	0.0337985	-1.30693	5.04954	0.247588	2624.68	-3.41908	1	0.0577439	0.412495	6362	7.57265	2.9208	biotin transport system ATP-binding protein [EC:3.6.3.-]	K16784	0	0.00500289	0.0126821	0.00435241	0.0115607	0.00494759	0.0177876	0.0201408	0.0181742	0.218905	0.025396	4	6
K16785	0.00895625	0.0751847	-0.0662285	0.00030938	0.00424296	0.0175892	0.065138	0.0277315	-2.38821	5.85722	0.0551695	584.852	-2.76705	1	0.0356118	0.254394	2299	8.39384	3.06933	energy-coupling factor transport system permease protein	K16785	0.0403284	0.00115451	0	0.00329831	0	0.173817	0.0418099	0.0447139	0.0119567	0.139615	0.0391965	3	6
K16786	0.000237789	0.0206582	-0.0204204	2.82717e-07	0.000295212	0.000531711	0.0171817	0.00701844	-2.90954	5.01149	0.0333267	353.296	-2.54814	1	0.0264475	0.188929	1870	86.5167	6.43491	energy-coupling factor transport system ATP-binding protein [EC:3.6.3.-]	K16786	0	0	0.00118894	0	0	0.0421848	0.016779	0.0106244	0.00490225	0.0422728	0.00718602	1	6
K16787	0.0232277	0.112926	-0.0896981	0.000763628	0.00764443	0.0276338	0.0874324	0.037773	-2.37466	6.15993	0.0540882	573.389	-2.75845	1	0.0352694	0.251948	2275	4.86152	2.28141	energy-coupling factor transport system ATP-binding protein [EC:3.6.3.-]	K16787	0.0650809	0.00885126	0.0376499	0.00455643	0	0.231495	0.0593224	0.0763916	0.0310875	0.216544	0.0627144	4	6
K16905	0.000179591	0.000225152	-4.55612e-05	1.61264e-07	1.26176e-07	0.000401577	0.000355213	0.000230829	-0.19738	8.14613	0.848366	8993.53	-3.95393	1	0.120881	0.863517	10415	1.25229	0.324568	fluoroquinolone transport system permease protein	K16905	0	0.000897954	0	0	0	0	0.000275065	0.000912528	0	0	0.000163319	1	3
K16906	0	7.6044e-05	-7.6044e-05	0	3.46961e-08	0	0.000186269	7.6044e-05	-1	5	0.363217	3850.47	-3.58551	1	0.0582601	0.416183	8005	77.044	6.26761	fluoroquinolone transport system permease protein	K16906	0	0	0	0	0	0	0	0.000456264	0	0	0	0	1
K16907	0.00118326	0.00402006	-0.0028368	6.23284e-06	5.73674e-05	0.00249657	0.00757413	0.00328752	-0.862898	6.25584	0.420039	4452.84	-3.64864	1	0.0644011	0.460051	9679	3.39541	1.76359	fluoroquinolone transport system ATP-binding protein [EC:3.6.3.-]	K16907	0	0.00564428	0	0.000272026	0	0.0192696	0.00302572	0.00182505	0	0	0	2	3
K16915	0.00358909	0.00583365	-0.00224456	5.37204e-05	1.66511e-05	0.00732942	0.00408058	0.00367686	-0.610457	6.01236	0.563907	5977.98	-3.77655	1	0.0836754	0.597738	10001	1.62521	0.700627	nickel transport protein	K16915	0.0166626	0.00128279	0	0	0	0	0.00577637	0.0023465	0.0090871	0.00693122	0.0108607	2	5
K16957	0	0.000176569	-0.000176569	0	9.14376e-08	0	0.000302387	0.000123449	-1.4303	5	0.21203	2247.73	-3.35174	1	0.0560257	0.400221	5610	177.569	7.47223	L-cystine transport system substrate-binding protein	K16957	0	0	0	0	0	0	0.000733508	0.000325903	0	0	0	0	2
K16959	0	0.000183377	-0.000183377	0	2.01762e-07	0	0.00044918	0.000183377	-1	5	0.363217	3850.47	-3.58551	1	0.0582601	0.416183	8005	184.377	7.52651	L-cystine transport system permease protein	K16959	0	0	0	0	0	0	0.00110026	0	0	0	0	0	1
K16960	0	0.000137533	-0.000137533	0	1.13491e-07	0	0.000336885	0.000137533	-1	5	0.363217	3850.47	-3.58551	1	0.0582601	0.416183	8005	138.533	7.11408	L-cystine transport system ATP-binding protein [EC:3.6.3.-]	K16960	0	0	0	0	0	0	0.000825196	0	0	0	0	0	1
K16961	0.0195971	0.502143	-0.482546	0.00147192	0.0535938	0.0383656	0.231503	0.0960556	-5.02361	5.32777	0.00336582	35.681	-1.55244	1	0.00857127	0.0612291	582	25.622	4.67931	putative amino-acid transport system substrate-binding protein	K16961	0.0879015	0.00897954	0.000594471	0.000510048	0	0.141788	0.627424	0.495307	0.825253	0.375885	0.547199	4	6
K16962	0.0106399	0.462409	-0.451769	0.000462405	0.0556493	0.0215036	0.235901	0.0967851	-4.66776	5.09957	0.00522595	55.4003	-1.74351	1	0.0100333	0.0716733	772	43.4559	5.44148	putative amino-acid transport system permease protein	K16962	0.049022	0.00346354	0	0.000714067	0	0.0705683	0.579379	0.49283	0.763915	0.340163	0.527601	3	6
K16963	0.00170834	0.867718	-0.86601	2.73196e-06	0.339717	0.00165286	0.582852	0.23795	-3.63947	5.0001	0.0149113	158.074	-2.19886	1	0.0167132	0.119391	1324	507.634	8.98765	putative amino-acid transport system ATP-binding protein [EC:3.6.3.-]	K16963	0	0.00410493	0.00158526	0.00244823	0.00040328	0.0837185	0.669326	0.71125	1.87194	0.899307	0.970766	4	6
K17062	0	0.000279908	-0.000279908	0	1.89407e-07	0	0.000435209	0.000177673	-1.57541	5	0.175981	1865.58	-3.27081	1	0.0552155	0.394433	4636	280.909	8.13396	arginine/lysine/histidine/glutamine transport system substrate-binding and permease protein	K17062	0	0	0	0	0	0.000781199	0	0	0	0	0.000898252	0	2
K17073	0	0.0130634	-0.0130634	0	0.00102391	0	0.0319986	0.0130634	-1	5	0.363217	3850.47	-3.58551	1	0.0582601	0.416183	8005	13064.4	13.6734	putative lysine transport system substrate-binding protein	K17073	0	0	0	0	0	0.0783803	0	0	0	0	0	0	1
K17074	0	0.0042966	-0.0042966	0	0.000110764	0	0.0105245	0.0042966	-1	5	0.363217	3850.47	-3.58551	1	0.0582601	0.416183	8005	4297.6	12.0693	putative lysine transport system permease protein	K17074	0	0	0	0	0	0.0257796	0	0	0	0	0	0	1
K17076	0	0.00153824	-0.00153824	0	1.15514e-05	0	0.00339874	0.00138753	-1.10861	5	0.318053	3371.68	-3.52785	1	0.0582601	0.416183	7354	1539.24	10.588	putative lysine transport system ATP-binding protein [EC:3.6.3.-]	K17076	0	0	0	0	0	0.00846299	0	0.000521444	0	0	0.000244978	0	3
K17202	0.00158768	0.0319631	-0.0303754	3.2667e-06	0.00385746	0.0018074	0.0621085	0.0253686	-1.19737	5.01016	0.284726	3018.38	-3.47977	1	0.0582601	0.416183	6925	20.1199	4.33055	erythritol transport system substrate-binding protein	K17202	0	0	0.00435946	0.00142813	0.00215083	0	0.00623481	0.0143397	0.00370658	0.158352	0.00914584	3	5
K17203	0.00277834	0.0316081	-0.0288298	5.17274e-06	0.00395173	0.00227437	0.0628628	0.0256838	-1.12249	5.0157	0.312495	3312.75	-3.52019	1	0.0582601	0.416183	7289	11.3729	3.50753	erythritol transport system permease protein	K17203	0	0.00359182	0.00614287	0.00200619	0.00215083	0	0.00962729	0.00749576	0.00406528	0.159723	0.00873755	4	5
K17204	0.00124695	0.0314814	-0.0302345	1.3072e-06	0.0039134	0.00114333	0.0625572	0.025544	-1.18362	5.00401	0.289723	3071.35	-3.48733	1	0.0582601	0.416183	7014	25.2274	4.65692	erythritol transport system ATP-binding protein	K17204	0	0	0.00217973	0.00190418	0.00215083	0	0.00889378	0.0076913	0.00370658	0.158961	0.0096358	3	5
K17206	0.079925	0.00277917	0.0771458	0.003599	3.49008e-06	0.0599916	0.00186818	0.0268399	2.8743	4.00647	0.0451855	479.011	-2.68035	1	0.0318444	0.227481	2103	0.0347842	-4.84542	putative xylitol transport system permease protein	K17206	0.0836754	0.0959528	0.169821	0.0289367	0.0212394	0.0014322	0.00265897	0	0.00310875	0.00449387	0.00498122	5	5
K17207	0	0.000183377	-0.000183377	0	2.01762e-07	0	0.00044918	0.000183377	-1	5	0.363217	3850.47	-3.58551	1	0.0582601	0.416183	8005	184.377	7.52651	putative xylitol transport system ATP-binding protein	K17207	0	0	0	0	0	0	0.00110026	0	0	0	0	0	1
K17209	0.0264714	0.000898214	0.0255732	0.00160853	1.16816e-06	0.0401065	0.00108082	0.0179416	1.42536	4.00484	0.227104	2407.53	-3.38157	1	0.0565467	0.403943	5958	0.033968	-4.87968	inositol transport system permease protein	K17209	0	0.0951831	0.00891707	0.0282567	0	0	0.00220052	0	0	0.00220885	0.000979912	3	3
K17210	0.000158526	0	0.000158526	1.25652e-07	0	0.000354474	0	0.000158526	1	4	0.373901	3963.72	-3.5981	1	0.0582601	0.416183	8922.5	0.00626858	-7.31765	inositol transport system ATP-binding protein	K17210	0	0	0.000792629	0	0	0	0	0	0	0	0	1	0
K17213	0.0555596	0.0279612	0.0275984	0.00523788	0.00300121	0.0723732	0.0547833	0.0393418	0.701504	7.38489	0.50449	5348.09	-3.7282	1	0.075837	0.541744	9872	0.503274	-0.990585	inositol transport system substrate-binding protein	K17213	0.0390002	0.182156	0.0132765	0.0385256	0.00483936	0.0010416	0.00990235	0.00684396	0.00358701	0.139615	0.00677772	5	6
K17214	0.0690598	0.0311816	0.0378782	0.0105553	0.00314072	0.102739	0.0560421	0.0513275	0.73797	5.93755	0.488661	5180.29	-3.71435	1	0.0737489	0.526827	9833	0.451524	-1.14712	inositol transport system permease protein	K17214	0	0.248348	0.0215991	0.0609677	0.0143837	0	0.0136616	0.00651806	0.008011	0.145099	0.0138004	4	5
K17215	0.0132034	0.0269329	-0.0137295	0.000821635	0.00280647	0.0286642	0.0529761	0.025141	-0.546098	7.90995	0.600058	6361.21	-3.80354	1	0.0884384	0.631762	10069	2.03976	1.0284	inositol transport system ATP-binding protein	K17215	0.0644772	0.000769675	0.000396314	0.000374035	0	0	0.00898547	0.00651806	0.00442399	0.134892	0.00677772	4	5
K19309	0	0.000122489	-0.000122489	0	9.00213e-08	0	0.000300036	0.000122489	-1	5	0.363217	3850.47	-3.58551	1	0.0582601	0.416183	8005	123.489	6.94824	bacitracin transport system ATP-binding protein	K19309	0	0	0	0	0	0	0	0	0	0	0.000734934	0	1
Eukaryotic
ko	mean.seaice	mean.cryopeg	means.diff	var.est.sea ice	var.est.cryopeg	sd.est.sea ice	sd.est.cryopeg	st.err.diff	t.obs	df.welch	P.value	E.value	sig	fwer	q.value	fdr	rank	fc	log2fc	definition	ko	SI3U_2017	SI3L_2017	SB_12_2017	SB_02_2017	SB_02_2018	CB4_2018	CBIA_2018	CB1_2018	CBIW_2018	CBIW_02_2017	CBIW_12_2017	presence seaice	presence cryopeg
K05032	0.00435933	0	0.00435933	9.10124e-05	0	0.00954004	0	0.00426644	1.02177	4	0.364655	3865.7	-3.58723	1	0.0582601	0.416183	8098	0.00022934	-12.0902	ATP-binding cassette subfamily C (CFTR/MRP) member 8	K05032	0	0.0214226	0	0.000374035	0	0	0	0	0	0	0	2	0
K05033	0.00508438	0	0.00508438	8.8055e-05	0	0.00938376	0	0.00419655	1.21156	4	0.292357	3099.27	-3.49126	1	0.0582601	0.416183	7043	0.000196642	-12.3121	ATP-binding cassette subfamily C (CFTR/MRP) member 9	K05033	0	0.0216792	0.00336867	0.000374035	0	0	0	0	0	0	0	3	0
K05641	0.0640223	0	0.0640223	0.00512525	0	0.0715909	0	0.0320164	1.99967	4	0.11616	1231.41	-3.0904	1	0.0494213	0.353043	3488	1.56193e-05	-15.9663	ATP-binding cassette, subfamily A (ABC1), member 1	K05641	0.05844	0.0761978	0.178143	0.00612057	0.00120984	0	0	0	0	0	0	5	0
K05642	0.0043615	0	0.0043615	6.5333e-05	0	0.00808289	0	0.00361478	1.20657	4	0.294074	3117.48	-3.4938	1	0.0582601	0.416183	7062	0.000229227	-12.0909	ATP-binding cassette, subfamily A (ABC1), member 2	K05642	0	0.0030787	0.0186268	0.00010201	0	0	0	0	0	0	0	3	0
K05643	0.0919614	0	0.0919614	0.0159018	0	0.126102	0	0.0563947	1.63068	4	0.178293	1890.09	-3.27648	1	0.0552155	0.394433	4736	1.0874e-05	-16.4888	ATP-binding cassette, subfamily A (ABC1), member 3	K05643	0.057474	0.0858187	0.308531	0.00448842	0.00349509	0	0	0	0	0	0	5	0
K05644	0.00199345	0	0.00199345	1.06929e-05	0	0.00327	0	0.00146239	1.36315	4	0.244522	2592.18	-3.41367	1	0.0575033	0.410776	6305	0.00050139	-10.9618	ATP-binding cassette, subfamily A (ABC1), member 4	K05644	0	0.0024373	0.00752997	0	0	0	0	0	0	0	0	2	0
K05645	0.013609	0	0.013609	0.000890186	0	0.029836	0	0.0133431	1.01993	4	0.365428	3873.91	-3.58815	1	0.0582601	0.416183	8105	7.34753e-05	-13.7324	ATP-binding cassette, subfamily A (ABC1), member 7	K05645	0	0.000897954	0.0669771	0.000170016	0	0	0	0	0	0	0	3	0
K05646	0.000153935	0	0.000153935	1.1848e-07	0	0.000344209	0	0.000153935	1	4	0.373901	3963.72	-3.5981	1	0.0582601	0.416183	8922.5	0.00645432	-7.27552	ATP-binding cassette, subfamily A (ABC1), member 12	K05646	0	0.000769675	0	0	0	0	0	0	0	0	0	1	0
K05647	0.000410493	0	0.000410493	8.42523e-07	0	0.000917891	0	0.000410493	1	4	0.373901	3963.72	-3.5981	1	0.0582601	0.416183	8922.5	0.00243017	-8.68472	ATP binding cassette, subfamily A (ABC1), member 13	K05647	0	0.00205247	0	0	0	0	0	0	0	0	0	1	0
K05648	0.00521031	0	0.00521031	9.46399e-05	0	0.0097283	0	0.00435063	1.1976	4	0.297187	3150.48	-3.49838	1	0.0582601	0.416183	7113	0.00019189	-12.3474	ATP-binding cassette, subfamily A (ABC1), member 5	K05648	0	0.00359182	0.0223918	6.8e-05	0	0	0	0	0	0	0	3	0
K05653	0.000118894	0	0.000118894	7.06792e-08	0	0.000265856	0	0.000118894	1	4	0.373901	3963.72	-3.5981	1	0.0582601	0.416183	8922.5	0.00834069	-6.90562	ATP-binding cassette, subfamily B (MDR/TAP), member 2	K05653	0	0	0.000594471	0	0	0	0	0	0	0	0	1	0
K05654	0.000533978	0	0.000533978	5.35984e-07	0	0.000732109	0	0.000327409	1.63092	4	0.178242	1889.54	-3.27636	1	0.0552155	0.394433	4733.5	0.00186924	-9.06334	ATP-binding cassette, subfamily B (MDR/TAP), member 3	K05654	0	0.00128279	0.0013871	0	0	0	0	0	0	0	0	2	0
K05655	0.00704475	0	0.00704475	0.000200774	0	0.0141695	0	0.00633679	1.11172	4	0.328571	3483.18	-3.54198	1	0.0582601	0.416183	7496	0.000141929	-12.7825	ATP-binding cassette, subfamily B (MDR/TAP), member 8	K05655	0	0.00282214	0.0322996	0.00010201	0	0	0	0	0	0	0	3	0
K05656	0.0176148	0	0.0176148	0.000986932	0	0.0314155	0	0.0140494	1.25378	4	0.2782	2949.2	-3.4697	1	0.0582601	0.416183	6853	5.67671e-05	-14.1046	ATP-binding cassette, subfamily B (MDR/TAP), member 9	K05656	0	0.0121865	0.07312	0.0010201	0.00174755	0	0	0	0	0	0	4	0
K05657	0.0108507	0	0.0108507	0.000124198	0	0.0111444	0	0.00498394	2.17714	4	0.0950482	1007.61	-3.00329	1	0.0460288	0.328808	3064	9.21513e-05	-13.4056	ATP-binding cassette, subfamily B (MDR/TAP), member 10	K05657	0.023545	0.00795331	0.0215991	0.00115611	0	0	0	0	0	0	0	4	0
K05658	1.01611	0.00219118	1.01392	1.00106	4.73183e-06	1.00053	0.00217528	0.447452	2.26599	4.00003	0.0861076	912.826	-2.96039	1	0.0442311	0.315966	2889	0.00215742	-8.85648	ATP-binding cassette, subfamily B (MDR/TAP), member 1 [EC:3.6.3.44]	K05658	2.08174	1.9823	0.949173	0.020844	0.0465116	0.0029946	0	0	0.00550009	0.00342753	0.00122489	5	4
K05659	0.00217095	0	0.00217095	8.94903e-06	0	0.00299149	0	0.00133784	1.62273	4	0.179967	1907.83	-3.28054	1	0.0552155	0.394433	4812	0.000460415	-11.0848	ATP-binding cassette, subfamily B (MDR/TAP), member 4 [EC:3.6.3.44]	K05659	0	0.00590084	0.00495393	0	0	0	0	0	0	0	0	2	0
K05660	0.00282362	0	0.00282362	1.7063e-05	0	0.00413074	0	0.00184732	1.52849	4	0.201116	2132.03	-3.32879	1	0.0557215	0.398049	5351	0.00035403	-11.4638	ATP-binding cassette, subfamily B (MDR/TAP), member 5	K05660	0	0.00500289	0.00911523	0	0	0	0	0	0	0	0	2	0
K05661	0.00176546	0	0.00176546	1.04241e-05	0	0.00322863	0	0.00144389	1.22271	4	0.288553	3058.95	-3.48557	1	0.0582601	0.416183	6989	0.000566105	-10.7866	ATP-binding cassette, subfamily B (MDR/TAP), member 6	K05661	0	0.00744019	0.0013871	0	0	0	0	0	0	0	0	2	0
K05662	0.00747498	0	0.00747498	5.27499e-05	0	0.00726291	0	0.00324807	2.30136	4	0.0828151	877.923	-2.94346	1	0.0436804	0.312033	2813	0.000133762	-12.868	ATP-binding cassette, subfamily B (MDR/TAP), member 7	K05662	0.00845206	0.0159066	0.0128802	0.000136013	0	0	0	0	0	0	0	4	0
K05664	0.00114931	0	0.00114931	6.60458e-06	0	0.00256994	0	0.00114931	1	4	0.373901	3963.72	-3.5981	1	0.0582601	0.416183	8922.5	0.00086933	-10.1678	ATP-binding cassette, subfamily B (MDR/TAP), member 11	K05664	0	0	0.00574656	0	0	0	0	0	0	0	0	1	0
K05665	0.105679	5.44395e-05	0.105624	0.00970868	1.7782e-08	0.0985326	0.000133349	0.0440652	2.397	4.00001	0.0745982	790.815	-2.89808	1	0.0416179	0.297299	2660	0.000524599	-10.8965	ATP-binding cassette, subfamily C (CFTR/MRP), member 1	K05665	0.112654	0.197165	0.207471	0.00411439	0.00699019	0	0	0	0	0	0.000326637	5	1
K05666	0.0137167	0	0.0137167	0.000402542	0	0.0200634	0	0.00897264	1.52872	4	0.201062	2131.46	-3.32868	1	0.0557215	0.398049	5350	7.28987e-05	-13.7437	ATP-binding cassette, subfamily C (CFTR/MRP), member 2	K05666	0	0.022962	0.0449817	0.00010201	0.000537707	0	0	0	0	0	0	4	0
K05667	0.0130164	0	0.0130164	0.000136368	0	0.0116777	0	0.00522241	2.49242	4	0.0673103	713.556	-2.85343	1	0.0395754	0.282708	2524	7.68202e-05	-13.6682	ATP-binding cassette, subfamily C (CFTR/MRP), member 3	K05667	0.0208887	0.0237316	0.0198157	0.000646061	0	0	0	0	0	0	0	4	0
K05668	0.172555	0	0.172555	0.113446	0	0.336818	0	0.15063	1.14556	4	0.315858	3348.41	-3.52484	1	0.0582601	0.416183	7321	5.79523e-06	-17.3967	ATP-binding cassette, subfamily C (CFTR/MRP), member 5	K05668	0.014127	0.01193	0.774002	0.00612057	0.0565936	0	0	0	0	0	0	5	0
K05671	0.000198157	0.000108879	8.9278e-05	1.96331e-07	7.1128e-08	0.000443093	0.000266698	0.000226099	0.394862	6.31906	0.70593	7483.57	-3.87411	1	0.102395	0.73146	10231	0.551721	-0.85799	ATP-binding cassette, subfamily C (CFTR/MRP), member 11	K05671	0	0	0.000990786	0	0	0	0	0	0	0	0.000653275	1	1
K05672	0.141057	0	0.141057	0.075476	0	0.274729	0	0.122863	1.14809	4	0.314924	3338.51	-3.52355	1	0.0582601	0.416183	7308	7.08928e-06	-17.1059	ATP-binding cassette, subfamily C (CFTR/MRP), member 12	K05672	0	0.0173177	0.630734	0.00010201	0.0571313	0	0	0	0	0	0	4	0
K05673	0.0615892	9.52692e-05	0.0614939	0.00427467	5.44573e-08	0.065381	0.000233361	0.0292394	2.10312	4.00008	0.103288	1094.96	-3.0394	1	0.0474351	0.338854	3230	0.00156306	-9.32141	ATP-binding cassette, subfamily C (CFTR/MRP), member 4	K05673	0.136561	0.0438715	0.124443	0.0010541	0.0020164	0	0	0	0	0	0.000571615	5	1
K05674	0.00577491	0	0.00577491	0.000115909	0	0.0107661	0	0.00481476	1.19942	4	0.296553	3143.76	-3.49745	1	0.0582601	0.416183	7102	0.000173133	-12.4958	ATP-binding cassette, subfamily C (CFTR/MRP), member 10	K05674	0	0.00410493	0.0247696	0	0	0	0	0	0	0	0	2	0
K05675	0	8.16593e-05	-8.16593e-05	0	4.00095e-08	0	0.000200024	8.16593e-05	-1	5	0.363217	3850.47	-3.58551	1	0.0582601	0.416183	8005	82.6593	6.36911	ATP-binding cassette, subfamily D (ALD), member 1	K05675	0	0	0	0	0	0	0	0	0	0	0.000489956	0	1
K05676	0.000634306	0	0.000634306	9.31396e-07	0	0.000965089	0	0.000431601	1.46966	4	0.215594	2285.51	-3.35898	1	0.0561905	0.401399	5693	0.00157404	-9.31131	ATP-binding cassette, subfamily D (ALD), member 2	K05676	0	0.00218074	0.000990786	0	0	0	0	0	0	0	0	2	0
K05677	0.036641	0	0.036641	0.00112268	0	0.0335064	0	0.0149845	2.44526	4	0.070806	750.614	-2.87542	1	0.0407652	0.291207	2577	2.72911e-05	-15.1612	ATP-binding cassette, subfamily D (ALD), member 3	K05677	0.0498672	0.0379706	0.0846131	0	0.0107541	0	0	0	0	0	0	4	0
K05678	0.000128279	0	0.000128279	8.22778e-08	0	0.000286841	0	0.000128279	1	4	0.373901	3963.72	-3.5981	1	0.0582601	0.416183	8922.5	0.0077352	-7.01435	ATP-binding cassette, subfamily D (ALD), member 4	K05678	0	0.000641396	0	0	0	0	0	0	0	0	0	1	0
K05679	0.0254947	0.0001953	0.0252994	0.00150335	2.28852e-07	0.038773	0.000478385	0.0173409	1.45894	4.00101	0.218325	2314.46	-3.36445	1	0.0562322	0.401697	5759	0.00769933	-7.02105	ATP-binding cassette, subfamily G (WHITE), member 1	K05679	0.00712388	0.0218075	0.093332	0.00010201	0.00510821	0.0011718	0	0	0	0	0	5	1
K05680	0.000179591	0	0.000179591	1.61264e-07	0	0.000401577	0	0.000179591	1	4	0.373901	3963.72	-3.5981	1	0.0582601	0.416183	8922.5	0.00553738	-7.49658	ATP-binding cassette, subfamily G (WHITE), member 4	K05680	0	0.000897954	0	0	0	0	0	0	0	0	0	1	0
K05681	0.036814	0	0.036814	0.00217489	0	0.0466357	0	0.0208561	1.76514	4	0.152301	1614.54	-3.20805	1	0.0545821	0.389909	4138	2.71629e-05	-15.168	ATP-binding cassette, subfamily G (WHITE), member 2	K05681	0.0270466	0.0336091	0.116516	0.000714067	0.00618363	0	0	0	0	0	0	5	0
K05683	0.000198157	0	0.000198157	1.96331e-07	0	0.000443093	0	0.000198157	1	4	0.373901	3963.72	-3.5981	1	0.0582601	0.416183	8922.5	0.00502116	-7.63776	ATP-binding cassette, subfamily G (WHITE), member 5 (sterolin 1)	K05683	0	0	0.000990786	0	0	0	0	0	0	0	0	1	0
K05684	0.0016739	0	0.0016739	1.15314e-05	0	0.00339579	0	0.00151864	1.10224	4	0.332218	3521.85	-3.54677	1	0.0582601	0.416183	7549	0.000597049	-10.7099	ATP-binding cassette, subfamily G (WHITE), member 8 (sterolin 2)	K05684	0	0.000641396	0.00772813	0	0	0	0	0	0	0	0	2	0
K08711	0.000118894	0	0.000118894	7.06792e-08	0	0.000265856	0	0.000118894	1	4	0.373901	3963.72	-3.5981	1	0.0582601	0.416183	8922.5	0.00834069	-6.90562	ATP-binding cassette, subfamily G (WHITE), member 2, PDR	K08711	0	0	0.000594471	0	0	0	0	0	0	0	0	1	0
K08712	0.0029814	6.80495e-05	0.00291335	1.84265e-05	2.77844e-08	0.00429261	0.000166687	0.00192092	1.51664	4.01005	0.203775	2160.22	-3.3345	1	0.0558272	0.398804	5415	0.0231523	-5.4327	ATP-binding cassette, subfamily G (WHITE), member 2, SNQ2	K08712	0	0.00525944	0.00951154	0.000136013	0	0	0	0	0	0	0.000408297	3	1

## Sheet: S5 CB4_rnaseq_gea
Table S5: Expression values and read counts for gene features predicted on the CB4_2018_MetaT contigs, computed as mean and median per-base coverage of the sequence within the coordinates of the feature. Specific columns in the file: img_gene_oid - gene_oid of the gene for which expression is counted img_scaffold_oid - scaffold/contig id on which the gene has been predicted locus_tag - another ge…
img_gene_oid	img_scaffold_oid	locus_tag	scaffold_accession	strand	locus_type	length	reads_cnt	mean	median	stdev	reads_cntA	meanA	medianA	stdevA	Gene_product_name	Source_of_assignment
Ga0314777_1259241	Ga0314777_1259241	Ga0314777_1259241	Ga0314777_125924	-	CDS	111	125056	130462	148277	43089.9	146646	142003	149379	19323.8
Ga0314777_1001589	Ga0314777_1001589	Ga0314777_1001589	Ga0314777_100158	+	CDS	204	198738	122080	172637	80452.8	197693	119116	171131	84724
Ga0314777_1006474	Ga0314777_1006474	Ga0314777_1006474	Ga0314777_100647	+	CDS	195	59809	41950.1	41733	4268.25	55461	41701.7	41962	3542.82	large subunit ribosomal protein L35	KO:K02916
Ga0314777_1006475	Ga0314777_1006475	Ga0314777_1006475	Ga0314777_100647	+	CDS	360	97667	40126.8	42324	7709.62	72883	28937.2	32082	11822.3	large subunit ribosomal protein L20	KO:K02887
Ga0314777_1006473	Ga0314777_1006473	Ga0314777_1006473	Ga0314777_100647	+	CDS	462	59917	20388.5	18176	16696.4	90709	28827.1	34141	24861.2	translation initiation factor IF-3	KO:K02520
Ga0314777_1001115	Ga0314777_1001115	Ga0314777_1001115	Ga0314777_100111	-	CDS	210	28048	19813.3	21808	6419.82	19128	14857.4	15982	6925.26	CspA family cold shock protein	KO:K03704
Ga0314777_1063691	Ga0314777_1063691	Ga0314777_1063691	Ga0314777_106369	-	CDS	291	2520	19579.8	725	41851.3	1227	1011.82	857	1344.83
Ga0314777_1048172	Ga0314777_1048172	Ga0314777_1048172	Ga0314777_104817	+	CDS	126	12829	12239.2	12670	839.52	12644	11956.8	12466	1051.45
Ga0314777_1007061	Ga0314777_1007061	Ga0314777_1007061	Ga0314777_100706	+	CDS	207	17142	10931.8	13359	4719.71	8711	5953.61	6216	3724.97	CspA family cold shock protein	KO:K03704
Ga0314777_1007046	Ga0314777_1007046	Ga0314777_1007046	Ga0314777_100704	-	CDS	144	13844	10649.1	13491	7257.22	11083	9540.38	13564	7773.45
Ga0314777_1235451	Ga0314777_1235451	Ga0314777_1235451	Ga0314777_123545	+	CDS	168	17	10182.7	2	21099.5	3	5919.26	3	17179.4
Ga0314777_1005691	Ga0314777_1005691	Ga0314777_1005691	Ga0314777_100569	+	CDS	354	25007	9976.97	4631	7863.18	24866	9961.47	7262	5093.28	ribosome-associated inhibitor A	KO:K05809
Ga0314777_1131421	Ga0314777_1131421	Ga0314777_1131421	Ga0314777_113142	-	CDS	108	6635	8749.59	9032	4126.4	18459	20785.9	21595	5220.26
Ga0314777_1015542	Ga0314777_1015542	Ga0314777_1015542	Ga0314777_101554	+	CDS	210	13644	8719	9356	2738.18	9142	6409.09	7094	3163.61	CspA family cold shock protein	KO:K03704
Ga0314777_1002752	Ga0314777_1002752	Ga0314777_1002752	Ga0314777_100275	+	CDS	213	13393	8418.65	9156	1856.15	10022	6834.1	7516	1997.6	CspA family cold shock protein	KO:K03704
Ga0314777_1000072	Ga0314777_1000072	Ga0314777_1000072	Ga0314777_100007	+	CDS	531	31627	8225.9	8445	1614.7	31568	7861.64	8267	2637.29	outer membrane protein with beta-barrel domain	pfam13505
Ga0314777_1002147	Ga0314777_1002147	Ga0314777_1002147	Ga0314777_100214	-	CDS	288	13797	6863.84	6408	1990.23	10785	5204.53	6233	2047.5	integration host factor subunit beta	KO:K05788
Ga0314777_10007320	Ga0314777_10007320	Ga0314777_10007320	Ga0314777_100073	+	CDS	213	9569	6425.05	7236	2250.24	5532	3860.51	4547	1566.54	CspA family cold shock protein	KO:K03704
Ga0314777_1137671	Ga0314777_1137671	Ga0314777_1137671	Ga0314777_113767	+	CDS	159	7525	6404.49	7469	2347.92	3170	2669.69	2866	589.39	small subunit ribosomal protein S15	KO:K02956
Ga0314777_1017242	Ga0314777_1017242	Ga0314777_1017242	Ga0314777_101724	+	CDS	531	24810	6201.47	5170	2212.98	17426	4696.54	4011	1504.32	large subunit ribosomal protein L10	KO:K02864
Ga0314777_10003124	Ga0314777_10003124	Ga0314777_10003124	Ga0314777_100031	-	CDS	138	6475	5942.43	6358	1040.78	5495	4726.62	5497	1512.69	large subunit ribosomal protein L34	KO:K02914
Ga0314777_1257711	Ga0314777_1257711	Ga0314777_1257711	Ga0314777_125771	-	CDS	204	8526	5883.53	5965	2185.03	13118	8732.41	9619	3996.77
Ga0314777_10006011	Ga0314777_10006011	Ga0314777_10006011	Ga0314777_100060	+	CDS	429	15109	5212.41	4997	1443.58	15916	5563.01	5441	460.55	large subunit ribosomal protein L13	KO:K02871
Ga0314777_10006012	Ga0314777_10006012	Ga0314777_10006012	Ga0314777_100060	+	CDS	393	14750	5126.24	5046	1447.55	10700	3923.1	4719	1859.32	small subunit ribosomal protein S9	KO:K02996
Ga0314777_1258041	Ga0314777_1258041	Ga0314777_1258041	Ga0314777_125804	+	CDS	162	8223	5120.02	5311	2827.1	13949	12039.5	13529	3297.91
Ga0314777_1033962	Ga0314777_1033962	Ga0314777_1033962	Ga0314777_103396	+	CDS	534	19252	5088.31	5040	1340.81	18860	4905.45	5338	1882.73	opacity protein-like surface antigen	COG3637
Ga0314777_1086061	Ga0314777_1086061	Ga0314777_1086061	Ga0314777_108606	+	CDS	354	12934	5001.97	5686	2026.37	10571	4123.16	4130	1744.96	large subunit ribosomal protein L20	KO:K02887
Ga0314777_1126941	Ga0314777_1126941	Ga0314777_1126941	Ga0314777_112694	-	CDS	144	6362	4842.15	5948	2093.35	6399	4865.01	5986	2115.22
Ga0314777_1005167	Ga0314777_1005167	Ga0314777_1005167	Ga0314777_100516	+	CDS	237	7761	4570.27	4582	1527.81	6906	3934.7	4331	1871.96	acyl carrier protein	KO:K02078
Ga0314777_1041162	Ga0314777_1041162	Ga0314777_1041162	Ga0314777_104116	-	CDS	267	8449	4462.43	5464	2500.51	5661	3021.51	3515	2195.79	small subunit ribosomal protein S20	KO:K02968
Ga0314777_1000864	Ga0314777_1000864	Ga0314777_1000864	Ga0314777_100086	+	CDS	708	21842	4432.38	5174	2415.15	21767	4442.12	5241	2208.69	succinate dehydrogenase / fumarate reductase iron-sulfur subunit	KO:K00240
Ga0314777_1250661	Ga0314777_1250661	Ga0314777_1250661	Ga0314777_125066	-	CDS	216	6762	4331.65	4242	1565.13	8933	5640.95	5936	2472.72
Ga0314777_1262491	Ga0314777_1262491	Ga0314777_1262491	Ga0314777_126249	-	CDS	135	4648	4013.03	4538	971.65	6166	4815.85	5958	1898.02
Ga0314777_1259791	Ga0314777_1259791	Ga0314777_1259791	Ga0314777_125979	-	CDS	182	5264	3982.26	4597	1337.97	5309	3961.23	4458	1426.52
Ga0314777_1084721	Ga0314777_1084721	Ga0314777_1084721	Ga0314777_108472	+	CDS	120	4154	3771.91	4064	723.57	4125	3789.35	4039	673.81
Ga0314777_1001697	Ga0314777_1001697	Ga0314777_1001697	Ga0314777_100169	+	CDS	528	13413	3689.91	3844	770.8	12983	3556.8	3574	363.16	large subunit ribosomal protein L10	KO:K02864
Ga0314777_1034781	Ga0314777_1034781	Ga0314777_1034781	Ga0314777_103478	+	CDS	267	7178	3560.06	3700	1278.52	7107	3379.41	3522	1664.37	murein lipoprotein	KO:K06078
Ga0314777_10022310	Ga0314777_10022310	Ga0314777_10022310	Ga0314777_100223	+	CDS	630	15049	3471.64	3385	990.87	13490	3079.35	3574	1105.75	Fe-Mn family superoxide dismutase	KO:K04564
Ga0314777_10013310	Ga0314777_10013310	Ga0314777_10013310	Ga0314777_100133	-	CDS	378	9994	3456.43	3580	1319.24	10186	3735.36	3550	844.68	predicted peroxiredoxin	COG2044
Ga0314777_1006245	Ga0314777_1006245	Ga0314777_1006245	Ga0314777_100624	-	CDS	444	10176	3402.12	3221	1114.53	8765	2891.79	3357	1100.03
Ga0314777_1001345	Ga0314777_1001345	Ga0314777_1001345	Ga0314777_100134	+	CDS	525	11992	3365.66	3164	1200.5	12961	3626.71	3104	1479.89	uncharacterized protein	KO:K07040
Ga0314777_1016781	Ga0314777_1016781	Ga0314777_1016781	Ga0314777_101678	-	CDS	390	8912	3309.51	2441	1517.75	7710	2844.43	3133	847.77	large subunit ribosomal protein L17	KO:K02879
Ga0314777_10000519	Ga0314777_10000519	Ga0314777_10000519	Ga0314777_100005	-	CDS	357	8256	3256.46	3294	1152.37	6683	2884.06	3533	1322.92
Ga0314777_10002727	Ga0314777_10002727	Ga0314777_10002727	Ga0314777_100027	+	CDS	990	21085	3111.65	3082	654.6	20984	3073.91	3147	419.41	DNA-directed RNA polymerase subunit alpha	KO:K03040
Ga0314777_10002730	Ga0314777_10002730	Ga0314777_10002730	Ga0314777_100027	-	CDS	990	21060	3107.99	3072	649.64	21030	3077.81	3150	410.98	DNA-directed RNA polymerase subunit alpha	KO:K03040
Ga0314777_1017243	Ga0314777_1017243	Ga0314777_1017243	Ga0314777_101724	+	CDS	372	7757	3022.98	3134	626.76	6539	2553.49	2738	628.88	large subunit ribosomal protein L7/L12	KO:K02935
Ga0314777_10002744	Ga0314777_10002744	Ga0314777_10002744	Ga0314777_100027	-	CDS	369	8104	3020.69	2894	650.05	8081	3005.79	2666	1049.74	large subunit ribosomal protein L14	KO:K02874
Ga0314777_1249551	Ga0314777_1249551	Ga0314777_1249551	Ga0314777_124955	+	CDS	93	2274	3009.22	3006	884.71	5121	6906.66	6823	1847.58
Ga0314777_1020002	Ga0314777_1020002	Ga0314777_1020002	Ga0314777_102000	-	CDS	111	578	3005.38	581	6270.36	874	45596	942	86281.8
Ga0314777_1002838	Ga0314777_1002838	Ga0314777_1002838	Ga0314777_100283	+	CDS	216	4612	2995.23	2732	779.01	3563	2554.3	2631	1109.74	small subunit ribosomal protein S21	KO:K02970
Ga0314777_1011284	Ga0314777_1011284	Ga0314777_1011284	Ga0314777_101128	+	CDS	231	4192	2959.79	3351	1888.71	5129	3517.07	4151	1715.04	small subunit ribosomal protein S15	KO:K02956
Ga0314777_1252791	Ga0314777_1252791	Ga0314777_1252791	Ga0314777_125279	+	CDS	153	3472	2906.08	3306	1477.01	9487	8218.2	9303	1881.36
Ga0314777_10004918	Ga0314777_10004918	Ga0314777_10004918	Ga0314777_100049	-	CDS	402	8494	2895.22	2863	734.69	8534	2778.62	2091	1646.78
Ga0314777_10002713	Ga0314777_10002713	Ga0314777_10002713	Ga0314777_100027	+	CDS	369	7727	2881.85	2714	574.72	7874	2917.11	2648	937.78	large subunit ribosomal protein L14	KO:K02874
Ga0314777_10006414	Ga0314777_10006414	Ga0314777_10006414	Ga0314777_100064	-	CDS	255	5387	2881.8	3032	1010.13	3661	1905.34	1904	1013.2	large subunit ribosomal protein L27	KO:K02899
Ga0314777_1000883	Ga0314777_1000883	Ga0314777_1000883	Ga0314777_100088	-	CDS	828	16905	2866.58	2752	867.52	16727	2819.01	2881	635.49	flagellin	KO:K02406
Ga0314777_1001859	Ga0314777_1001859	Ga0314777_1001859	Ga0314777_100185	+	CDS	216	4365	2780.16	3398	991.53	2466	1919.41	1728	1310.71	small subunit ribosomal protein S21	KO:K02970
Ga0314777_1035611	Ga0314777_1035611	Ga0314777_1035611	Ga0314777_103561	-	CDS	174	3655	2775.36	3380	1321.33	1686	1279.46	1350	807.06	large subunit ribosomal protein L33	KO:K02913
Ga0314777_10002723	Ga0314777_10002723	Ga0314777_10002723	Ga0314777_100027	+	CDS	1323	25355	2772.89	2719	790.69	24689	2705.3	2820	781.48	preprotein translocase subunit SecY	KO:K03076
Ga0314777_10002734	Ga0314777_10002734	Ga0314777_10002734	Ga0314777_100027	-	CDS	1323	25192	2766.64	2720	784.18	24631	2699.87	2818	776.55	preprotein translocase subunit SecY	KO:K03076
Ga0314777_10000121	Ga0314777_10000121	Ga0314777_10000121	Ga0314777_100001	+	CDS	270	5904	2758.7	2599	522.64	5773	2658.15	2280	1393.33	small subunit ribosomal protein S15	KO:K02956
Ga0314777_10002745	Ga0314777_10002745	Ga0314777_10002745	Ga0314777_100027	-	CDS	249	4850	2743.02	2913	831.58	3366	1935.16	2217	699.06	small subunit ribosomal protein S17	KO:K02961
Ga0314777_10002712	Ga0314777_10002712	Ga0314777_10002712	Ga0314777_100027	+	CDS	249	4884	2734.97	2939	863.11	3390	1933.17	2242	722.85	small subunit ribosomal protein S17	KO:K02961
Ga0314777_1018662	Ga0314777_1018662	Ga0314777_1018662	Ga0314777_101866	-	CDS	438	7822	2724.85	1493	2344.67	10739	3610.17	3760	3076.71	translation initiation factor IF-3	KO:K02520
Ga0314777_1001698	Ga0314777_1001698	Ga0314777_1001698	Ga0314777_100169	+	CDS	372	6966	2674.88	2633	665.72	5741	2185.99	2399	1011.86	large subunit ribosomal protein L7/L12	KO:K02935
Ga0314777_10002729	Ga0314777_10002729	Ga0314777_10002729	Ga0314777_100027	-	CDS	396	6836	2595.67	2341	1075.01	5338	1976.4	2331	1054.91	large subunit ribosomal protein L17	KO:K02879
Ga0314777_1002633	Ga0314777_1002633	Ga0314777_1002633	Ga0314777_100263	-	CDS	339	6507	2591.07	2932	828.23	7861	3271.83	3048	574.6	cell division protein ZapA	KO:K09888
Ga0314777_1012094	Ga0314777_1012094	Ga0314777_1012094	Ga0314777_101209	-	CDS	198	3683	2571.18	2986	862.35	3912	2720.15	3228	1118.49
Ga0314777_10002728	Ga0314777_10002728	Ga0314777_10002728	Ga0314777_100027	+	CDS	396	6784	2563.04	2305	1082.68	5302	1951.3	2342	1069.56	large subunit ribosomal protein L17	KO:K02879
Ga0314777_10006813	Ga0314777_10006813	Ga0314777_10006813	Ga0314777_100068	-	CDS	399	6589	2542.94	2270	1227.99	7220	2698.55	1653	1440.55	small subunit ribosomal protein S8	KO:K02994
Ga0314777_1006962	Ga0314777_1006962	Ga0314777_1006962	Ga0314777_100696	-	CDS	462	8267	2541.83	2535	667.05	8411	2411.52	2459	1129.21	FKBP-type peptidyl-prolyl cis-trans isomerase SlyD	KO:K03775
Ga0314777_1152451	Ga0314777_1152451	Ga0314777_1152451	Ga0314777_115245	-	CDS	123	3084	2513.28	2808	681.73	3082	2504.35	2807	685.81
Ga0314777_10013415	Ga0314777_10013415	Ga0314777_10013415	Ga0314777_100134	+	CDS	336	5906	2487.12	2699	770.69	4385	1861.16	1983	871.09	cytochrome c3-like protein	pfam14537
Ga0314777_10006020	Ga0314777_10006020	Ga0314777_10006020	Ga0314777_100060	+	CDS	393	7036	2475.48	2365	360.06	8184	2680.83	2464	784.14	small subunit ribosomal protein S6	KO:K02990
Ga0314777_10000811	Ga0314777_10000811	Ga0314777_10000811	Ga0314777_100008	+	CDS	486	8490	2472.62	2572	551.65	7774	2353.26	2449	824.97	FKBP-type peptidyl-prolyl cis-trans isomerase SlyD	KO:K03775
Ga0314777_10000514	Ga0314777_10000514	Ga0314777_10000514	Ga0314777_100005	+	CDS	198	3673	2414.7	2377	277.3	3202	2680.46	2361	622.98	large subunit ribosomal protein L35	KO:K02916
Ga0314777_10000515	Ga0314777_10000515	Ga0314777_10000515	Ga0314777_100005	+	CDS	357	5732	2386.69	2333	430.11	4703	1865.06	1920	778.57	large subunit ribosomal protein L20	KO:K02887
Ga0314777_1018661	Ga0314777_1018661	Ga0314777_1018661	Ga0314777_101866	-	CDS	147	2688	2372.01	2668	1261.33	1872	1837.16	1846	924.08	large subunit ribosomal protein L35	KO:K02916
Ga0314777_1262581	Ga0314777_1262581	Ga0314777_1262581	Ga0314777_126258	+	CDS	90	620	2335.61	2709	1540.62	1695	3146.3	3653	1274.62
Ga0314777_10001320	Ga0314777_10001320	Ga0314777_10001320	Ga0314777_100013	-	CDS	702	11324	2324.43	2257	693.94	10472	2163.29	2158	727.65	outer membrane lipoprotein carrier protein	KO:K03634
Ga0314777_1001346	Ga0314777_1001346	Ga0314777_1001346	Ga0314777_100134	+	CDS	171	3242	2323.78	2448	536.8	2043	1619.54	1626	577.17	large subunit ribosomal protein L32	KO:K02911
Ga0314777_1035612	Ga0314777_1035612	Ga0314777_1035612	Ga0314777_103561	-	CDS	237	3719	2296.25	2196	342.38	4945	2773.46	2530	434.26	large subunit ribosomal protein L28	KO:K02902
Ga0314777_10001920	Ga0314777_10001920	Ga0314777_10001920	Ga0314777_100019	-	CDS	576	9177	2285.63	2474	599.61	8894	2210.32	2286	743.36	tellurium resistance protein TerD	KO:K05795
Ga0314777_1160861	Ga0314777_1160861	Ga0314777_1160861	Ga0314777_116086	-	CDS	105	1767	2281.31	2833	1140.89	487	751.97	815	487.16
Ga0314777_1000884	Ga0314777_1000884	Ga0314777_1000884	Ga0314777_100088	-	CDS	831	13240	2278.24	2408	668.18	13083	2187.93	2232	712.47	flagellin	KO:K02406
Ga0314777_1002852	Ga0314777_1002852	Ga0314777_1002852	Ga0314777_100285	+	CDS	762	16163	2259.71	49	6449.99	5572	1300.6	48	4048.27	nicotinate-nucleotide pyrophosphorylase (carboxylating)	KO:K00767
Ga0314777_1000684	Ga0314777_1000684	Ga0314777_1000684	Ga0314777_100068	-	CDS	390	6237	2219.16	2179	350.73	5562	2073.57	1952	395.84	small subunit ribosomal protein S11	KO:K02948
Ga0314777_1002148	Ga0314777_1002148	Ga0314777_1002148	Ga0314777_100214	-	CDS	1668	25005	2205.84	2100	908.52	26551	2321.46	2135	1060.18	small subunit ribosomal protein S1	KO:K02945
Ga0314777_1002012	Ga0314777_1002012	Ga0314777_1002012	Ga0314777_100201	+	CDS	237	3751	2197.88	2176	331.85	2952	1816.86	1747	485.09	large subunit ribosomal protein L28	KO:K02902
Ga0314777_1005221	Ga0314777_1005221	Ga0314777_1005221	Ga0314777_100522	+	CDS	456	7119	2182.52	2293	440.84	6777	1961.14	2122	761.1
Ga0314777_1022552	Ga0314777_1022552	Ga0314777_1022552	Ga0314777_102255	-	CDS	225	3218	2131.8	2309	774.17	2059	1448.37	1221	1101.77	large subunit ribosomal protein L31	KO:K02909
Ga0314777_1010813	Ga0314777_1010813	Ga0314777_1010813	Ga0314777_101081	+	CDS	207	3248	2130.36	2454	806.11	1463	1069.21	987	641.98	CspA family cold shock protein	KO:K03704
Ga0314777_1071421	Ga0314777_1071421	Ga0314777_1071421	Ga0314777_107142	-	CDS	153	2350	2116.52	2313	763.47	2558	2283.69	2519	920.74	16S rRNA processing protein RimM	KO:K02860
Ga0314777_1000685	Ga0314777_1000685	Ga0314777_1000685	Ga0314777_100068	-	CDS	357	5056	2115.89	2229	430.77	5372	2234.81	2318	248.74	small subunit ribosomal protein S13	KO:K02952
Ga0314777_1010555	Ga0314777_1010555	Ga0314777_1010555	Ga0314777_101055	+	CDS	540	7565	2115.21	2161	559.41	8158	2209.53	2317	495.34	large subunit ribosomal protein L5	KO:K02931
Ga0314777_10006022	Ga0314777_10006022	Ga0314777_10006022	Ga0314777_100060	+	CDS	228	3435	2107.43	2234	349.97	3256	1880.85	1960	225.87	small subunit ribosomal protein S18	KO:K02963
Ga0314777_10006021	Ga0314777_10006021	Ga0314777_10006021	Ga0314777_100060	+	CDS	303	4307	2091.92	2099	212.65	4146	2021.07	2021	68.96	primosomal replication protein N	KO:K02686
Ga0314777_10006415	Ga0314777_10006415	Ga0314777_10006415	Ga0314777_100064	-	CDS	312	4440	2082.38	2142	765.43	6057	2780.98	2972	443.07	large subunit ribosomal protein L21	KO:K02888
Ga0314777_10013411	Ga0314777_10013411	Ga0314777_10013411	Ga0314777_100134	+	CDS	234	3302	2060.98	2287	629.52	2162	1351.76	1516	643.45	acyl carrier protein	KO:K02078
Ga0314777_1006084	Ga0314777_1006084	Ga0314777_1006084	Ga0314777_100608	+	CDS	162	2634	2044.21	2385	644.27	2679	2187.1	2440	532.64
Ga0314777_1001298	Ga0314777_1001298	Ga0314777_1001298	Ga0314777_100129	-	CDS	501	7157	2029.6	2075	557.45	6531	1856.8	1648	684.68	large subunit ribosomal protein L10	KO:K02864
Ga0314777_1215341	Ga0314777_1215341	Ga0314777_1215341	Ga0314777_121534	-	CDS	111	1263	2021.63	2573	1337.1	414	700.04	715	550.27
Ga0314777_1001542	Ga0314777_1001542	Ga0314777_1001542	Ga0314777_100154	+	CDS	252	3824	2008.21	2019	1000.32	2234	1289	1189	899.28
Ga0314777_1001207	Ga0314777_1001207	Ga0314777_1001207	Ga0314777_100120	+	CDS	483	6841	1989.55	2175	594.97	6412	1897.47	2027	725.89	starvation-inducible DNA-binding protein	KO:K04047
Ga0314777_1007412	Ga0314777_1007412	Ga0314777_1007412	Ga0314777_100741	-	CDS	234	3267	1986.43	2240	714.72	2313	1338.59	1570	739.64	acyl carrier protein	KO:K02078
Ga0314777_1000319	Ga0314777_1000319	Ga0314777_1000319	Ga0314777_100031	-	CDS	390	5412	1945.3	2227	543.54	6797	2376.84	2375	204.89	ATP synthase protein I	KO:K02116
Ga0314777_1014114	Ga0314777_1014114	Ga0314777_1014114	Ga0314777_101411	+	CDS	261	3597	1940.61	1964	551.7	2448	1345.13	1588	517.95	large subunit ribosomal protein L27	KO:K02899
Ga0314777_1022692	Ga0314777_1022692	Ga0314777_1022692	Ga0314777_102269	+	CDS	342	4688	1920.27	2017	614.84	4648	1765.72	1692	1014.39	uncharacterized protein DUF3359	pfam11839
Ga0314777_10006819	Ga0314777_10006819	Ga0314777_10006819	Ga0314777_100068	-	CDS	198	2880	1918.6	2050	407.15	3061	2175.1	2194	153.04	large subunit ribosomal protein L29	KO:K02904
Ga0314777_10002711	Ga0314777_10002711	Ga0314777_10002711	Ga0314777_100027	+	CDS	192	2486	1907.8	1939	268.76	3099	2384.49	2451	338.19	large subunit ribosomal protein L29	KO:K02904
Ga0314777_1064611	Ga0314777_1064611	Ga0314777_1064611	Ga0314777_106461	-	CDS	282	3699	1906.79	1872	444.79	2584	1468.68	1397	849.76	uncharacterized protein DUF3359	pfam11839
Ga0314777_10002746	Ga0314777_10002746	Ga0314777_10002746	Ga0314777_100027	-	CDS	192	2500	1906.66	1943	246.94	3077	2363.79	2424	302.9	large subunit ribosomal protein L29	KO:K02904
Ga0314777_1008962	Ga0314777_1008962	Ga0314777_1008962	Ga0314777_100896	+	CDS	204	2918	1888.21	2010	377.8	2213	1512.26	1740	609.9	uncharacterized protein YjbJ (UPF0337 family)	COG3237
Ga0314777_10006814	Ga0314777_10006814	Ga0314777_10006814	Ga0314777_100068	-	CDS	306	3953	1877.66	1827	303.18	4006	1931.56	1935	145.48	small subunit ribosomal protein S14	KO:K02954
Ga0314777_1001148	Ga0314777_1001148	Ga0314777_1001148	Ga0314777_100114	-	CDS	414	5710	1877.03	1714	440.61	5404	1778.56	1837	521.27	nitrogen fixation NifU-like protein	KO:K04488
Ga0314777_1006246	Ga0314777_1006246	Ga0314777_1006246	Ga0314777_100624	-	CDS	216	3165	1867.86	1853	119.78	4242	2559.94	2416	305.26	small subunit ribosomal protein S21	KO:K02970
Ga0314777_1002941	Ga0314777_1002941	Ga0314777_1002941	Ga0314777_100294	+	CDS	249	5642	1862.25	18	2489.73	5582	1837.6	19	2461.83
Ga0314777_10002743	Ga0314777_10002743	Ga0314777_10002743	Ga0314777_100027	-	CDS	315	3901	1832.84	1724	247.69	3461	1538.12	1574	154.77	large subunit ribosomal protein L24	KO:K02895
Ga0314777_1016782	Ga0314777_1016782	Ga0314777_1016782	Ga0314777_101678	-	CDS	1005	12720	1831.95	1833	451.36	13182	1905.96	1946	423.37	DNA-directed RNA polymerase subunit alpha	KO:K03040
Ga0314777_10002714	Ga0314777_10002714	Ga0314777_10002714	Ga0314777_100027	+	CDS	315	3899	1828.51	1723	237.86	3401	1526.01	1595	164.91	large subunit ribosomal protein L24	KO:K02895
Ga0314777_1145701	Ga0314777_1145701	Ga0314777_1145701	Ga0314777_114570	-	CDS	210	2828	1828.03	1741	1109.25	1304	885.43	956	311.25
Ga0314777_1000639	Ga0314777_1000639	Ga0314777_1000639	Ga0314777_100063	-	CDS	429	5309	1799.35	1860	306.27	6185	2023.98	1920	312.94	large subunit ribosomal protein L13	KO:K02871
Ga0314777_1002176	Ga0314777_1002176	Ga0314777_1002176	Ga0314777_100217	+	CDS	417	5476	1790.11	1765	243.51	5053	1806.17	1660	399.21	small subunit ribosomal protein S6	KO:K02990
Ga0314777_1000682	Ga0314777_1000682	Ga0314777_1000682	Ga0314777_100068	-	CDS	1008	12393	1784.11	1733	309.19	12279	1770.71	1673	322.79	DNA-directed RNA polymerase subunit alpha	KO:K03040
Ga0314777_1000638	Ga0314777_1000638	Ga0314777_1000638	Ga0314777_100063	-	CDS	387	4881	1768.57	1825	316.3	3546	1303.46	1433	383.67	small subunit ribosomal protein S9	KO:K02996
Ga0314777_1003866	Ga0314777_1003866	Ga0314777_1003866	Ga0314777_100386	-	CDS	417	4633	1761.84	1852	732.75	6048	1987.65	2032	281.72	organic hydroperoxide reductase OsmC/OhrA	COG1764
Ga0314777_10006818	Ga0314777_10006818	Ga0314777_10006818	Ga0314777_100068	-	CDS	279	3237	1761.47	1795	285.03	2797	1493.82	1496	227.74	small subunit ribosomal protein S17	KO:K02961
Ga0314777_1002178	Ga0314777_1002178	Ga0314777_1002178	Ga0314777_100217	+	CDS	510	6351	1748.49	1859	506.76	4819	1384.06	1697	600.56	large subunit ribosomal protein L9	KO:K02939
Ga0314777_10006817	Ga0314777_10006817	Ga0314777_10006817	Ga0314777_100068	-	CDS	369	4528	1734.18	1880	375.56	4175	1609.74	1652	214.67	large subunit ribosomal protein L14	KO:K02874
Ga0314777_1000683	Ga0314777_1000683	Ga0314777_1000683	Ga0314777_100068	-	CDS	642	7645	1734.16	1654	397.43	7540	1719.41	1672	217.42	small subunit ribosomal protein S4	KO:K02986
Ga0314777_10002725	Ga0314777_10002725	Ga0314777_10002725	Ga0314777_100027	+	CDS	393	4912	1733.07	1680	268.39	3756	1436.06	1453	293.31	small subunit ribosomal protein S11	KO:K02948
Ga0314777_10002732	Ga0314777_10002732	Ga0314777_10002732	Ga0314777_100027	-	CDS	393	4863	1727.77	1677	259.56	3697	1433.4	1447	284.94	small subunit ribosomal protein S11	KO:K02948
Ga0314777_1000092	Ga0314777_1000092	Ga0314777_1000092	Ga0314777_100009	-	CDS	297	3411	1724.22	1710	260.98	3415	1790.02	1829	302.37	small subunit ribosomal protein S15	KO:K02956
Ga0314777_10005223	Ga0314777_10005223	Ga0314777_10005223	Ga0314777_100052	+	CDS	531	6296	1718.11	1624	314.85	6642	1821.17	1814	148.67	16S rRNA processing protein RimM	KO:K02860
Ga0314777_1109731	Ga0314777_1109731	Ga0314777_1109731	Ga0314777_110973	+	CDS	177	2401	1712.01	1882	448.29	1496	1129.23	1144	201.69
Ga0314777_1007416	Ga0314777_1007416	Ga0314777_1007416	Ga0314777_100741	-	CDS	180	2108	1707.71	1663	632.81	3071	2344.58	2359	320.11	large subunit ribosomal protein L32	KO:K02911
Ga0314777_10005224	Ga0314777_10005224	Ga0314777_10005224	Ga0314777_100052	+	CDS	747	8823	1693.84	1667	505.02	7909	1525.91	1560	430.48	tRNA (guanine37-N1)-methyltransferase	KO:K00554
Ga0314777_1000686	Ga0314777_1000686	Ga0314777_1000686	Ga0314777_100068	-	CDS	117	1412	1691.48	1645	147.47	1071	1302.54	1291	128.69	large subunit ribosomal protein L36	KO:K02919
Ga0314777_1068041	Ga0314777_1068041	Ga0314777_1068041	Ga0314777_106804	+	CDS	756	8728	1667.31	1462	758.84	8904	1694.4	1808	754.89	elongation factor Tu	KO:K02358
Ga0314777_1000318	Ga0314777_1000318	Ga0314777_1000318	Ga0314777_100031	-	CDS	837	9493	1666.32	1621	912.27	8352	1431.56	1545	875.49	F-type H+-transporting ATPase subunit a	KO:K02108
Ga0314777_1010556	Ga0314777_1010556	Ga0314777_1010556	Ga0314777_101055	+	CDS	306	3707	1664.89	1602	310.67	3086	1428.15	1428	234.36	small subunit ribosomal protein S14	KO:K02954
Ga0314777_1000093	Ga0314777_1000093	Ga0314777_1000093	Ga0314777_100009	-	CDS	177	2042	1664.71	1872	389.09	1295	1004.82	1168	313.13
Ga0314777_1000272	Ga0314777_1000272	Ga0314777_1000272	Ga0314777_100027	+	CDS	312	3853	1664.11	1734	202.11	3059	1471.26	1539	266.83	small subunit ribosomal protein S10	KO:K02946
Ga0314777_10002755	Ga0314777_10002755	Ga0314777_10002755	Ga0314777_100027	-	CDS	312	3846	1662.05	1731	204.79	3041	1476.05	1543	265.28	small subunit ribosomal protein S10	KO:K02946
Ga0314777_1000129	Ga0314777_1000129	Ga0314777_1000129	Ga0314777_100012	-	CDS	654	7540	1639.52	1549	368.92	7084	1564.09	1545	523.31	outer membrane protein OmpA-like peptidoglycan-associated protein	COG2885
Ga0314777_1004981	Ga0314777_1004981	Ga0314777_1004981	Ga0314777_100498	+	CDS	849	9760	1631.67	1664	223.63	9408	1587.57	1657	344.35	stress response protein YsnF	COG3861
Ga0314777_1071422	Ga0314777_1071422	Ga0314777_1071422	Ga0314777_107142	-	CDS	240	2798	1627.86	1433	370.65	4136	2239.92	2142	311.62	small subunit ribosomal protein S16	KO:K02959
Ga0314777_1020643	Ga0314777_1020643	Ga0314777_1020643	Ga0314777_102064	-	CDS	417	4504	1625.89	1601	245.03	4258	1516.29	1516	151.04	small subunit ribosomal protein S6	KO:K02990
Ga0314777_1002177	Ga0314777_1002177	Ga0314777_1002177	Ga0314777_100217	+	CDS	228	2306	1622.53	1660	429	2939	1860.54	1945	203.72	small subunit ribosomal protein S18	KO:K02963
Ga0314777_1004341	Ga0314777_1004341	Ga0314777_1004341	Ga0314777_100434	+	CDS	1389	15337	1597.54	1657	342.92	14920	1552.88	1639	421.82	succinate-semialdehyde dehydrogenase/glutarate-semialdehyde dehydrogenase	KO:K00135
Ga0314777_1001691	Ga0314777_1001691	Ga0314777_1001691	Ga0314777_100169	+	CDS	387	4341	1590.49	1751	601.75	3191	1152.37	1139	521.87	elongation factor Tu	KO:K02358
Ga0314777_1017581	Ga0314777_1017581	Ga0314777_1017581	Ga0314777_101758	+	CDS	639	6978	1586.44	1551	268.13	6577	1501.44	1489	364.66	large subunit ribosomal protein L3	KO:K02906
Ga0314777_1207103	Ga0314777_1207103	Ga0314777_1207103	Ga0314777_120710	-	CDS	99	248	1586.17	831	1593.19	1119	1705.92	1683	671.42
Ga0314777_1003899	Ga0314777_1003899	Ga0314777_1003899	Ga0314777_100389	+	CDS	459	4709	1581.75	1795	653.17	4685	1538.76	1934	717.86
Ga0314777_10001322	Ga0314777_10001322	Ga0314777_10001322	Ga0314777_100013	-	CDS	312	3266	1556.32	1551	219.25	3687	1650.45	1594	157.01	large subunit ribosomal protein L21	KO:K02888
Ga0314777_10006023	Ga0314777_10006023	Ga0314777_10006023	Ga0314777_100060	+	CDS	453	4846	1553.99	1582	446.15	3982	1275.25	1345	464.2	large subunit ribosomal protein L9	KO:K02939
Ga0314777_10006822	Ga0314777_10006822	Ga0314777_10006822	Ga0314777_100068	-	CDS	147	1585	1551.78	1576	76.55	1457	1469.2	1455	60.85	small subunit ribosomal protein S3	KO:K02982
Ga0314777_1069081	Ga0314777_1069081	Ga0314777_1069081	Ga0314777_106908	+	CDS	345	3906	1548.41	1780	630.12	2846	1151.4	1119	385.82	large subunit ribosomal protein L9	KO:K02939
Ga0314777_10011412	Ga0314777_10011412	Ga0314777_10011412	Ga0314777_100114	+	CDS	273	3083	1541.07	1508	536.21	2702	1434.82	1588	531.03	DNA-binding protein HU-beta	KO:K03530
Ga0314777_1005164	Ga0314777_1005164	Ga0314777_1005164	Ga0314777_100516	+	CDS	183	1889	1538.86	1589	471.33	2067	1538.61	1526	203.02	large subunit ribosomal protein L32	KO:K02911
Ga0314777_1015543	Ga0314777_1015543	Ga0314777_1015543	Ga0314777_101554	-	CDS	639	6860	1537.6	1542	1020.18	7378	1660.06	1309	1270.28
Ga0314777_1020642	Ga0314777_1020642	Ga0314777_1020642	Ga0314777_102064	-	CDS	231	2363	1525.15	1477	204.86	2518	1581.56	1566	102.28	small subunit ribosomal protein S18	KO:K02963
Ga0314777_10006829	Ga0314777_10006829	Ga0314777_10006829	Ga0314777_100068	-	CDS	312	3271	1520.95	1573	174.54	2957	1369.86	1279	291.36	small subunit ribosomal protein S10	KO:K02946
Ga0314777_10000613	Ga0314777_10000613	Ga0314777_10000613	Ga0314777_100006	-	CDS	534	5445	1510.66	1619	317.83	5949	1604.94	1633	148.03	16S rRNA processing protein RimM	KO:K02860
Ga0314777_10002710	Ga0314777_10002710	Ga0314777_10002710	Ga0314777_100027	+	CDS	411	4032	1500.9	1481	315.91	4717	1633.44	1657	198.99	large subunit ribosomal protein L16	KO:K02878
Ga0314777_1028002	Ga0314777_1028002	Ga0314777_1028002	Ga0314777_102800	+	CDS	141	1653	1500.4	1668	679.43	954	1068.43	955	682.95	ribosome modulation factor	KO:K03812
Ga0314777_10002747	Ga0314777_10002747	Ga0314777_10002747	Ga0314777_100027	-	CDS	411	4040	1498.71	1483	326.29	4781	1653.78	1692	211.34	large subunit ribosomal protein L16	KO:K02878
Ga0314777_10006815	Ga0314777_10006815	Ga0314777_10006815	Ga0314777_100068	-	CDS	543	5676	1495.51	1557	324.46	6196	1624.37	1598	235.47	large subunit ribosomal protein L5	KO:K02931
Ga0314777_10006811	Ga0314777_10006811	Ga0314777_10006811	Ga0314777_100068	-	CDS	351	3674	1489.05	1488	183.94	3284	1365.28	1390	235.17	large subunit ribosomal protein L18	KO:K02881
Ga0314777_1000681	Ga0314777_1000681	Ga0314777_1000681	Ga0314777_100068	-	CDS	360	3735	1487.69	1504	192.93	2951	1151.22	1199	357.25	large subunit ribosomal protein L17	KO:K02879
Ga0314777_10006823	Ga0314777_10006823	Ga0314777_10006823	Ga0314777_100068	-	CDS	330	3347	1459	1402	169.53	3301	1461.98	1473	75.15	large subunit ribosomal protein L22	KO:K02890
Ga0314777_10010717	Ga0314777_10010717	Ga0314777_10010717	Ga0314777_100107	+	CDS	273	2729	1445.59	1507	307.75	2112	1156.33	1113	320.26	DNA-binding protein HU-beta	KO:K03530
Ga0314777_1014113	Ga0314777_1014113	Ga0314777_1014113	Ga0314777_101411	+	CDS	312	3273	1432.39	1443	251.76	3514	1714.34	1651	203.28	large subunit ribosomal protein L21	KO:K02888
Ga0314777_1001892	Ga0314777_1001892	Ga0314777_1001892	Ga0314777_100189	-	CDS	1191	11876	1426.01	1391	278.58	11387	1363.14	1437	315.8	OOP family OmpA-OmpF porin	KO:K03286
Ga0314777_10002716	Ga0314777_10002716	Ga0314777_10002716	Ga0314777_100027	+	CDS	306	3044	1422.82	1412	264.32	3003	1401.23	1398	193.36	small subunit ribosomal protein S14	KO:K02954
Ga0314777_1009003	Ga0314777_1009003	Ga0314777_1009003	Ga0314777_100900	+	CDS	210	1815	1417	1070	1206.25	3398	2319.03	2650	1103.57	large subunit ribosomal protein L34	KO:K02914
Ga0314777_10002741	Ga0314777_10002741	Ga0314777_10002741	Ga0314777_100027	-	CDS	306	2961	1415.53	1415	265.24	3002	1402.25	1398	183.71	small subunit ribosomal protein S14	KO:K02954
Ga0314777_10006821	Ga0314777_10006821	Ga0314777_10006821	Ga0314777_100068	-	CDS	576	5743	1410.75	1287	291	5332	1340.37	1252	228.5	small subunit ribosomal protein S3	KO:K02982
Ga0314777_1008211	Ga0314777_1008211	Ga0314777_1008211	Ga0314777_100821	-	CDS	381	3735	1406.24	1297	356.1	2827	1075.2	960	375.94	putative sigma-54 modulation protein	KO:K05808
Ga0314777_10002726	Ga0314777_10002726	Ga0314777_10002726	Ga0314777_100027	+	CDS	621	5910	1401.9	1262	691.78	7306	1706.43	1740	777.74	small subunit ribosomal protein S4	KO:K02986
Ga0314777_1011202	Ga0314777_1011202	Ga0314777_1011202	Ga0314777_101120	+	CDS	273	2800	1398.97	1671	479.14	2008	1010.5	1123	487.01	DNA-binding protein HU-beta	KO:K03530
Ga0314777_1069192	Ga0314777_1069192	Ga0314777_1069192	Ga0314777_106919	-	CDS	147	1544	1394.54	1539	364.57	500	430.89	482	102.8	small subunit ribosomal protein S15	KO:K02956
Ga0314777_10002731	Ga0314777_10002731	Ga0314777_10002731	Ga0314777_100027	-	CDS	621	5854	1389.79	1241	685.17	7206	1682.43	1699	762.15	small subunit ribosomal protein S4	KO:K02986
Ga0314777_10002715	Ga0314777_10002715	Ga0314777_10002715	Ga0314777_100027	+	CDS	540	5207	1381.54	1343	306.51	5224	1408.15	1444	242.73	large subunit ribosomal protein L5	KO:K02931
Ga0314777_10002742	Ga0314777_10002742	Ga0314777_10002742	Ga0314777_100027	-	CDS	540	5217	1381.26	1346	309.15	5210	1407.67	1439	244.33	large subunit ribosomal protein L5	KO:K02931
Ga0314777_1250462	Ga0314777_1250462	Ga0314777_1250462	Ga0314777_125046	-	CDS	120	998	1375.83	1323	810.18	2462	2251.13	2447	510.83
Ga0314777_1206961	Ga0314777_1206961	Ga0314777_1206961	Ga0314777_120696	+	CDS	276	2781	1367.39	1400	661.1	2682	1331.29	1476	692.19	small subunit ribosomal protein S11	KO:K02948
Ga0314777_10006825	Ga0314777_10006825	Ga0314777_10006825	Ga0314777_100068	-	CDS	825	7688	1360.21	1341	188.15	7808	1378.59	1339	208.08	large subunit ribosomal protein L2	KO:K02886
Ga0314777_1000687	Ga0314777_1000687	Ga0314777_1000687	Ga0314777_100068	-	CDS	1347	12831	1359.08	1346	276.93	12710	1354.43	1333	256.11	preprotein translocase subunit SecY	KO:K03076
Ga0314777_1005412	Ga0314777_1005412	Ga0314777_1005412	Ga0314777_100541	-	CDS	585	5581	1354.52	1254	462.24	5553	1314.9	1419	419.87	Fe-Mn family superoxide dismutase	KO:K04564
Ga0314777_1001297	Ga0314777_1001297	Ga0314777_1001297	Ga0314777_100129	-	CDS	366	3512	1353.92	1259	362.58	2972	1176.33	1168	338.56	large subunit ribosomal protein L7/L12	KO:K02935
Ga0314777_10006824	Ga0314777_10006824	Ga0314777_10006824	Ga0314777_100068	-	CDS	276	2539	1351.38	1336	171.07	2696	1412.61	1442	126.14	small subunit ribosomal protein S19	KO:K02965
Ga0314777_1252061	Ga0314777_1252061	Ga0314777_1252061	Ga0314777_125206	+	CDS	183	2359	1351.03	2089	1031.01	1669	1107.08	1223	482.95
Ga0314777_10006812	Ga0314777_10006812	Ga0314777_10006812	Ga0314777_100068	-	CDS	534	5134	1350.72	1384	201.09	5316	1418.71	1314	282.7	large subunit ribosomal protein L6	KO:K02933
Ga0314777_10002722	Ga0314777_10002722	Ga0314777_10002722	Ga0314777_100027	+	CDS	435	3979	1349.95	1287	312.39	4316	1530.06	1457	350.97	large subunit ribosomal protein L15	KO:K02876
Ga0314777_10002735	Ga0314777_10002735	Ga0314777_10002735	Ga0314777_100027	-	CDS	435	4020	1349.81	1301	310.2	4343	1534.81	1458	342.78	large subunit ribosomal protein L15	KO:K02876
Ga0314777_1011492	Ga0314777_1011492	Ga0314777_1011492	Ga0314777_101149	-	CDS	213	2083	1344.25	1683	502.73	2031	1339.94	1389	208.85	molybdate transport system regulatory protein	KO:K02019
Ga0314777_1257981	Ga0314777_1257981	Ga0314777_1257981	Ga0314777_125798	-	CDS	108	1447	1339.39	1458	340.28	411	637.99	518	355.13
Ga0314777_10015510	Ga0314777_10015510	Ga0314777_10015510	Ga0314777_100155	-	CDS	1113	10516	1336.61	1298	447.51	10183	1300.37	1066	613.03
Ga0314777_10006820	Ga0314777_10006820	Ga0314777_10006820	Ga0314777_100068	-	CDS	414	3738	1328.81	1335	143.09	4014	1378.2	1381	154.1	large subunit ribosomal protein L16	KO:K02878
Ga0314777_1002863	Ga0314777_1002863	Ga0314777_1002863	Ga0314777_100286	+	CDS	291	2896	1322.04	1241	196.97	2186	1035.52	1119	286.4	large subunit ribosomal protein L31	KO:K02909
Ga0314777_1020641	Ga0314777_1020641	Ga0314777_1020641	Ga0314777_102064	-	CDS	255	2275	1322.02	1332	430.01	2481	1423.98	1737	508.87
Ga0314777_10001321	Ga0314777_10001321	Ga0314777_10001321	Ga0314777_100013	-	CDS	258	2297	1312.33	1340	385.15	1562	846.14	897	343.2	large subunit ribosomal protein L27	KO:K02899
Ga0314777_1043433	Ga0314777_1043433	Ga0314777_1043433	Ga0314777_104343	-	CDS	213	1769	1309.72	1339	163.52	1476	1003.45	1043	129.42	ribosome modulation factor	KO:K03812
Ga0314777_1028684	Ga0314777_1028684	Ga0314777_1028684	Ga0314777_102868	+	CDS	684	6207	1297.54	1366	509.29	5866	1239.59	1164	566.48	small subunit ribosomal protein S3	KO:K02982
Ga0314777_1001695	Ga0314777_1001695	Ga0314777_1001695	Ga0314777_100169	+	CDS	432	3857	1295.33	1330	188.26	3745	1258.01	1215	180.19	large subunit ribosomal protein L11	KO:K02867
Ga0314777_1146971	Ga0314777_1146971	Ga0314777_1146971	Ga0314777_114697	-	CDS	438	3905	1287.45	1402	723.65	3318	1092.03	1080	585	preprotein translocase subunit SecY	KO:K03076
Ga0314777_1043861	Ga0314777_1043861	Ga0314777_1043861	Ga0314777_104386	+	CDS	237	2230	1278.94	1482	454.29	1920	1154.05	1352	389.56	16S rRNA processing protein RimM	KO:K02860
Ga0314777_1021403	Ga0314777_1021403	Ga0314777_1021403	Ga0314777_102140	-	CDS	156	1295	1269.17	1253	403.31	593	552.62	557	197.16	large subunit ribosomal protein L33	KO:K02913
Ga0314777_1032011	Ga0314777_1032011	Ga0314777_1032011	Ga0314777_103201	-	CDS	1053	9284	1265.89	1266	292.23	9420	1273.85	1231	470.07	phosphate transport system substrate-binding protein	KO:K02040
Ga0314777_10002724	Ga0314777_10002724	Ga0314777_10002724	Ga0314777_100027	+	CDS	357	2980	1261.78	1225	449.18	4210	1583.68	1419	417.76	small subunit ribosomal protein S13	KO:K02952
Ga0314777_1249791	Ga0314777_1249791	Ga0314777_1249791	Ga0314777_124979	-	CDS	81	388	1259.93	1565	512.88	187	832.35	934	452.11	large subunit ribosomal protein L20	KO:K02887
Ga0314777_1100851	Ga0314777_1100851	Ga0314777_1100851	Ga0314777_110085	+	CDS	462	4067	1257.92	1395	430.55	3807	1198.16	1268	238.07
Ga0314777_10002733	Ga0314777_10002733	Ga0314777_10002733	Ga0314777_100027	-	CDS	357	2979	1254.95	1230	448.17	4177	1579.17	1424	418.47	small subunit ribosomal protein S13	KO:K02952
Ga0314777_1104511	Ga0314777_1104511	Ga0314777_1104511	Ga0314777_110451	-	CDS	99	1330	1248.44	1353	198.71	2675	2597.06	2738	286.86
Ga0314777_1107651	Ga0314777_1107651	Ga0314777_1107651	Ga0314777_110765	-	CDS	549	4776	1247.14	1373	646.13	5085	1345.93	1462	457.06	preprotein translocase subunit SecY	KO:K03076
Ga0314777_10005222	Ga0314777_10005222	Ga0314777_10005222	Ga0314777_100052	+	CDS	252	2314	1240.02	1234	244.61	2625	1408.41	1396	67.79	small subunit ribosomal protein S16	KO:K02959
Ga0314777_10006816	Ga0314777_10006816	Ga0314777_10006816	Ga0314777_100068	-	CDS	318	2696	1237.99	1229	119.36	2570	1181.65	1183	55.81	large subunit ribosomal protein L24	KO:K02895
Ga0314777_1022332	Ga0314777_1022332	Ga0314777_1022332	Ga0314777_102233	-	CDS	288	2239	1212.81	1143	273.3	3048	1362.74	1311	408.84	large subunit ribosomal protein L25	KO:K02897
Ga0314777_10000612	Ga0314777_10000612	Ga0314777_10000612	Ga0314777_100006	-	CDS	765	6311	1211.92	1272	307.09	5810	1111.46	1094	226.08	tRNA (guanine37-N1)-methyltransferase	KO:K00554
Ga0314777_1014001	Ga0314777_1014001	Ga0314777_1014001	Ga0314777_101400	+	CDS	306	2626	1208.43	1294	715.11	1946	903.08	923	332.05	small subunit ribosomal protein S9	KO:K02996
Ga0314777_1001299	Ga0314777_1001299	Ga0314777_1001299	Ga0314777_100129	-	CDS	702	5863	1207.45	1196	222.73	5726	1186.26	1182	78.28	large subunit ribosomal protein L1	KO:K02863
Ga0314777_1005782	Ga0314777_1005782	Ga0314777_1005782	Ga0314777_100578	+	CDS	2424	20324	1203.67	991	681.45	20170	1202.43	993	527.44
Ga0314777_1005482	Ga0314777_1005482	Ga0314777_1005482	Ga0314777_100548	-	CDS	606	5067	1198.07	1199	399.06	4471	1093.67	1133	599.45	peroxiredoxin (alkyl hydroperoxide reductase subunit C)	KO:K03386
Ga0314777_1000688	Ga0314777_1000688	Ga0314777_1000688	Ga0314777_100068	-	CDS	441	3678	1193.5	1196	130.7	3778	1245.66	1256	107.65	large subunit ribosomal protein L15	KO:K02876
Ga0314777_1010554	Ga0314777_1010554	Ga0314777_1010554	Ga0314777_101055	+	CDS	321	2852	1189.62	991	397.27	3064	1347.94	1417	420.94	large subunit ribosomal protein L24	KO:K02895
Ga0314777_10012910	Ga0314777_10012910	Ga0314777_10012910	Ga0314777_100129	-	CDS	429	3631	1183.75	1296	317.85	4128	1328.79	1285	185.18	large subunit ribosomal protein L11	KO:K02867
Ga0314777_1049552	Ga0314777_1049552	Ga0314777_1049552	Ga0314777_104955	+	CDS	306	2655	1180.72	1188	263.97	3222	1331.94	1080	478.13
Ga0314777_1018302	Ga0314777_1018302	Ga0314777_1018302	Ga0314777_101830	+	CDS	270	2199	1177.56	1227	377.93	1594	918.97	1109	520.76	small subunit ribosomal protein S20	KO:K02968
Ga0314777_10002721	Ga0314777_10002721	Ga0314777_10002721	Ga0314777_100027	+	CDS	183	1516	1171.58	1107	228.35	1571	1210.01	1260	111.37	large subunit ribosomal protein L30	KO:K02907
Ga0314777_10023010	Ga0314777_10023010	Ga0314777_10023010	Ga0314777_100230	+	CDS	300	2532	1166.23	1011	374.99	2096	982.32	954	211.1	integration host factor subunit alpha	KO:K04764
Ga0314777_1033961	Ga0314777_1033961	Ga0314777_1033961	Ga0314777_103396	+	CDS	336	2728	1165.69	1185	396.36	2941	1244.71	1160	510.76	ribosome-associated translation inhibitor RaiA	COG1544
Ga0314777_10002736	Ga0314777_10002736	Ga0314777_10002736	Ga0314777_100027	-	CDS	183	1481	1157.09	1095	219.94	1482	1185.75	1229	118.16	large subunit ribosomal protein L30	KO:K02907
Ga0314777_1012831	Ga0314777_1012831	Ga0314777_1012831	Ga0314777_101283	-	CDS	429	3527	1155.03	975	372.03	3588	1233.48	1157	339.37	large subunit ribosomal protein L13	KO:K02871
Ga0314777_1037142	Ga0314777_1037142	Ga0314777_1037142	Ga0314777_103714	+	CDS	435	3592	1154.77	1155	232.79	3532	1141.52	1143	84.64	large subunit ribosomal protein L15	KO:K02876
Ga0314777_1015062	Ga0314777_1015062	Ga0314777_1015062	Ga0314777_101506	-	CDS	1473	11807	1152.72	1039	398.21	10930	1076.15	1042	200.83	RNA-directed DNA polymerase	KO:K00986
Ga0314777_1038381	Ga0314777_1038381	Ga0314777_1038381	Ga0314777_103838	-	CDS	1182	9569	1150.55	772	923.78	9308	1135.63	720	883.31	elongation factor Tu	KO:K02358
Ga0314777_10002320	Ga0314777_10002320	Ga0314777_10002320	Ga0314777_100023	-	CDS	984	7826	1143.27	1100	238.51	7264	1081.66	1078	245.76	malate dehydrogenase	KO:K00024
Ga0314777_1000311	Ga0314777_1000311	Ga0314777_1000311	Ga0314777_100031	-	CDS	429	3373	1142.1	962	456.56	2981	1000.97	1039	197.62	F-type H+-transporting ATPase subunit epsilon	KO:K02114
Ga0314777_10019917	Ga0314777_10019917	Ga0314777_10019917	Ga0314777_100199	-	CDS	567	4612	1138.64	1204	223.87	4640	1115.52	1070	392.58	peroxiredoxin (alkyl hydroperoxide reductase subunit C)	KO:K03386
Ga0314777_1000689	Ga0314777_1000689	Ga0314777_1000689	Ga0314777_100068	-	CDS	180	1376	1135.38	1088	223.9	1482	1189.67	1198	99.11	large subunit ribosomal protein L30	KO:K02907
Ga0314777_1010552	Ga0314777_1010552	Ga0314777_1010552	Ga0314777_101055	+	CDS	267	2218	1127.7	1141	154.34	2043	1109.88	1114	123.52	small subunit ribosomal protein S17	KO:K02961
Ga0314777_1001623	Ga0314777_1001623	Ga0314777_1001623	Ga0314777_100162	+	CDS	363	2891	1126.63	1294	522.75	2885	1016.1	1163	588.69	rare lipoprotein A	KO:K03642
Ga0314777_1007971	Ga0314777_1007971	Ga0314777_1007971	Ga0314777_100797	+	CDS	432	3427	1123.83	1208	301.84	3561	1176.61	1141	185.9	small subunit ribosomal protein S12	KO:K02950
Ga0314777_10019916	Ga0314777_10019916	Ga0314777_10019916	Ga0314777_100199	+	CDS	249	2058	1112.9	1172	280.9	1655	862.54	912	393
Ga0314777_1029661	Ga0314777_1029661	Ga0314777_1029661	Ga0314777_102966	+	CDS	390	3031	1109.48	1488	916.34	3805	1349.96	1455	1066.4	4-diphosphocytidyl-2-C-methyl-D-erythritol kinase	KO:K00919
Ga0314777_1000094	Ga0314777_1000094	Ga0314777_1000094	Ga0314777_100009	-	CDS	162	1136	1100.77	1088	190.89	2154	1926.16	1982	268.74
Ga0314777_1009582	Ga0314777_1009582	Ga0314777_1009582	Ga0314777_100958	+	CDS	513	4036	1099.56	1083	204.61	4262	1135.08	1103	348.48	peptidyl-prolyl cis-trans isomerase B (cyclophilin B)	KO:K03768
Ga0314777_1016783	Ga0314777_1016783	Ga0314777_1016783	Ga0314777_101678	-	CDS	621	4909	1093.72	999	524.43	4832	1114.97	1029	473.25	small subunit ribosomal protein S4	KO:K02986
Ga0314777_10002720	Ga0314777_10002720	Ga0314777_10002720	Ga0314777_100027	+	CDS	504	3784	1088.5	1095	251.4	3982	1145.97	1113	183.39	small subunit ribosomal protein S5	KO:K02988
Ga0314777_10002737	Ga0314777_10002737	Ga0314777_10002737	Ga0314777_100027	-	CDS	504	3788	1085.43	1098	250.95	4002	1143.73	1104	205.98	small subunit ribosomal protein S5	KO:K02988
Ga0314777_1252811	Ga0314777_1252811	Ga0314777_1252811	Ga0314777_125281	-	CDS	147	1058	1082.31	1036	656.18	1782	1611.93	1763	522.73
Ga0314777_1023003	Ga0314777_1023003	Ga0314777_1023003	Ga0314777_102300	-	CDS	534	4030	1080.7	1044	317.47	3736	984.95	1055	297.61	transcriptional antiterminator NusG	KO:K02601
Ga0314777_10006810	Ga0314777_10006810	Ga0314777_10006810	Ga0314777_100068	-	CDS	516	3731	1079.56	1126	150.24	3889	1091.26	1111	122.48	small subunit ribosomal protein S5	KO:K02988
Ga0314777_1002013	Ga0314777_1002013	Ga0314777_1002013	Ga0314777_100201	+	CDS	156	1260	1070.37	1188	288.12	649	593.57	565	212.72	large subunit ribosomal protein L33	KO:K02913
Ga0314777_10006828	Ga0314777_10006828	Ga0314777_10006828	Ga0314777_100068	-	CDS	639	4625	1067.55	1063	188.55	4729	1071.68	1057	105.02	large subunit ribosomal protein L3	KO:K02906
Ga0314777_10001026	Ga0314777_10001026	Ga0314777_10001026	Ga0314777_100010	-	CDS	267	1955	1066.22	1093	168.36	1575	842.22	1029	306.51	small subunit ribosomal protein S20	KO:K02968
Ga0314777_1002754	Ga0314777_1002754	Ga0314777_1002754	Ga0314777_100275	+	CDS	750	5476	1063.63	1104	246.14	5616	1076.1	1132	242.12	electron transfer flavoprotein beta subunit	KO:K03521
Ga0314777_1002119	Ga0314777_1002119	Ga0314777_1002119	Ga0314777_100211	-	CDS	369	2866	1058.61	925	486.5	2833	1025.45	1111	386.37	H-NS histone family protein	pfam00816
Ga0314777_10002739	Ga0314777_10002739	Ga0314777_10002739	Ga0314777_100027	-	CDS	534	4019	1056.21	977	254.8	3609	954.25	927	159.63	large subunit ribosomal protein L6	KO:K02933
Ga0314777_10002718	Ga0314777_10002718	Ga0314777_10002718	Ga0314777_100027	+	CDS	534	4052	1055.97	977	253.59	3583	951.63	927	162.76	large subunit ribosomal protein L6	KO:K02933
Ga0314777_1007972	Ga0314777_1007972	Ga0314777_1007972	Ga0314777_100797	+	CDS	474	3511	1054.26	1041	120.05	3228	988.63	1046	149.21	small subunit ribosomal protein S7	KO:K02992
Ga0314777_1251401	Ga0314777_1251401	Ga0314777_1251401	Ga0314777_125140	+	CDS	245	1750	1048.69	1413	658.74	1127	652.87	727	363.58	16S rRNA processing protein RimM	KO:K02860
Ga0314777_10001918	Ga0314777_10001918	Ga0314777_10001918	Ga0314777_100019	-	CDS	609	4376	1037.43	1101	308.22	4298	1010.61	1112	306.1	tellurium resistance protein TerZ	KO:K05791
Ga0314777_10002740	Ga0314777_10002740	Ga0314777_10002740	Ga0314777_100027	-	CDS	393	2619	1036.28	1038	162.77	2881	1101.5	981	223.23	small subunit ribosomal protein S8	KO:K02994
Ga0314777_10002717	Ga0314777_10002717	Ga0314777_10002717	Ga0314777_100027	+	CDS	393	2592	1028.93	1037	161.75	2830	1099.88	1024	198.74	small subunit ribosomal protein S8	KO:K02994
Ga0314777_1002373	Ga0314777_1002373	Ga0314777_1002373	Ga0314777_100237	-	CDS	1248	8801	1024.98	810	536.96	8399	979.64	859	508.8	tetratricopeptide (TPR) repeat protein	COG0457
Ga0314777_1021022	Ga0314777_1021022	Ga0314777_1021022	Ga0314777_102102	-	CDS	507	3612	1012.46	1034	298.45	3611	999.47	983	375.11	heparin binding hemagglutinin HbhA	KO:K16645
Ga0314777_1001364	Ga0314777_1001364	Ga0314777_1001364	Ga0314777_100136	-	CDS	162	1508	1009.35	1250	420.52	1502	1067.49	1088	245.75
Ga0314777_1007744	Ga0314777_1007744	Ga0314777_1007744	Ga0314777_100774	+	CDS	1596	1582	996.98	144	7763.04	1558	4794.08	147	42632.1	BCCT family betaine/carnitine transporter	KO:K03451
Ga0314777_1011853	Ga0314777_1011853	Ga0314777_1011853	Ga0314777_101185	+	CDS	210	1483	995.86	1204	355.4	942	703.21	792	232.69	CspA family cold shock protein	KO:K03704
Ga0314777_1220641	Ga0314777_1220641	Ga0314777_1220641	Ga0314777_122064	-	CDS	323	2245	994.35	965	494.75	2128	955.15	987	520.23	16S rRNA processing protein RimM	KO:K02860
Ga0314777_1001294	Ga0314777_1001294	Ga0314777_1001294	Ga0314777_100129	-	CDS	375	2621	993.99	1025	165.06	3113	1122.12	1034	257.18	small subunit ribosomal protein S12	KO:K02950
Ga0314777_1250911	Ga0314777_1250911	Ga0314777_1250911	Ga0314777_125091	-	CDS	192	1421	991.45	1157	400.68	964	668.97	703	235.76	ribosome modulation factor	KO:K03812
Ga0314777_10000614	Ga0314777_10000614	Ga0314777_10000614	Ga0314777_100006	-	CDS	270	1804	985.77	1014	214.59	2626	1349.77	1218	277.82	small subunit ribosomal protein S16	KO:K02959
Ga0314777_1000273	Ga0314777_1000273	Ga0314777_1000273	Ga0314777_100027	+	CDS	639	4372	984.67	967	192.95	3991	909.33	946	192.57	large subunit ribosomal protein L3	KO:K02906
Ga0314777_10000611	Ga0314777_10000611	Ga0314777_10000611	Ga0314777_100006	-	CDS	432	2984	981.2	885	199.4	2620	838.92	732	258.03	large subunit ribosomal protein L19	KO:K02884
Ga0314777_10002754	Ga0314777_10002754	Ga0314777_10002754	Ga0314777_100027	-	CDS	639	4358	981.03	962	184.96	3996	913.23	962	174.67	large subunit ribosomal protein L3	KO:K02906
Ga0314777_1004291	Ga0314777_1004291	Ga0314777_1004291	Ga0314777_100429	-	CDS	498	3357	979.38	1130	327	3590	1020.07	1004	306.47	single-strand DNA-binding protein	KO:K03111
Ga0314777_10032711	Ga0314777_10032711	Ga0314777_10032711	Ga0314777_100327	+	CDS	270	1940	974.98	1132	366.7	1939	923.85	938	523.93	DNA-binding protein HU-beta	KO:K03530
Ga0314777_1010553	Ga0314777_1010553	Ga0314777_1010553	Ga0314777_101055	+	CDS	369	2564	974.64	974	175.1	2480	973.75	922	180.2	large subunit ribosomal protein L14	KO:K02874
Ga0314777_10000521	Ga0314777_10000521	Ga0314777_10000521	Ga0314777_100005	-	CDS	240	1746	972.99	1113	324.07	1735	948.52	1061	416.68	OmpA family protein	pfam13436
Ga0314777_1000377	Ga0314777_1000377	Ga0314777_1000377	Ga0314777_100037	-	CDS	264	1917	970.04	1221	568.01	1881	1018.28	1155	595.63	translation initiation factor IF-1	KO:K02518
Ga0314777_1001696	Ga0314777_1001696	Ga0314777_1001696	Ga0314777_100169	+	CDS	702	4675	966.98	992	209.88	4228	881.73	912	203.29	large subunit ribosomal protein L1	KO:K02863
Ga0314777_1008621	Ga0314777_1008621	Ga0314777_1008621	Ga0314777_100862	-	CDS	708	4792	957.11	1009	228.3	4919	992.57	908	339.15	outer membrane protein	KO:K07275
Ga0314777_1017363	Ga0314777_1017363	Ga0314777_1017363	Ga0314777_101736	+	CDS	213	1738	948.78	924	373.59	1729	1083.94	1096	318.49	DNA-directed RNA polymerase subunit omega	KO:K03060
Ga0314777_1017241	Ga0314777_1017241	Ga0314777_1017241	Ga0314777_101724	+	CDS	498	2895	944.27	625	1188.7	8249	2213.58	635	3607.22	large subunit ribosomal protein L1	KO:K02863
Ga0314777_10002748	Ga0314777_10002748	Ga0314777_10002748	Ga0314777_100027	-	CDS	690	4470	931.78	929	127.71	4531	962.36	971	125.48	small subunit ribosomal protein S3	KO:K02982
Ga0314777_1000279	Ga0314777_1000279	Ga0314777_1000279	Ga0314777_100027	+	CDS	690	4460	927.8	927	125.47	4543	963.79	984	124.59	small subunit ribosomal protein S3	KO:K02982
Ga0314777_1002058	Ga0314777_1002058	Ga0314777_1002058	Ga0314777_100205	-	CDS	579	3707	925.38	883	303.96	3549	868.83	982	264.75	tellurium resistance protein TerD	KO:K05795
Ga0314777_10002423	Ga0314777_10002423	Ga0314777_10002423	Ga0314777_100024	-	CDS	351	2400	920.55	998	305.98	2307	898.19	979	267.43	monothiol glutaredoxin	KO:K07390
Ga0314777_1059432	Ga0314777_1059432	Ga0314777_1059432	Ga0314777_105943	-	CDS	315	2131	916.75	923	271.3	2001	840.46	874	300.14	high potential iron-sulfur protein	pfam01355
Ga0314777_1165681	Ga0314777_1165681	Ga0314777_1165681	Ga0314777_116568	-	CDS	354	2447	914.49	914	400.59	3039	1188.44	1243	456.26	preprotein translocase subunit SecY	KO:K03076
Ga0314777_1004103	Ga0314777_1004103	Ga0314777_1004103	Ga0314777_100410	+	CDS	327	2154	910.72	975	262.41	2223	904.51	806	350.76	monothiol glutaredoxin	KO:K07390
Ga0314777_1002756	Ga0314777_1002756	Ga0314777_1002756	Ga0314777_100275	+	CDS	933	5909	900.95	906	180.92	5535	853.17	868	149.76	electron transfer flavoprotein alpha subunit	KO:K03522
Ga0314777_1050251	Ga0314777_1050251	Ga0314777_1050251	Ga0314777_105025	+	CDS	210	1442	896.52	1005	395.04	538	483.12	329	468.42	CspA family cold shock protein	KO:K03704
Ga0314777_1043862	Ga0314777_1043862	Ga0314777_1043862	Ga0314777_104386	+	CDS	759	4561	894.54	765	359.21	3811	724.73	701	255.65	tRNA (guanine37-N1)-methyltransferase	KO:K00554
Ga0314777_1183841	Ga0314777_1183841	Ga0314777_1183841	Ga0314777_118384	+	CDS	162	1192	889.21	965	308.49	1392	1181.59	1242	242.04
Ga0314777_1001213	Ga0314777_1001213	Ga0314777_1001213	Ga0314777_100121	+	CDS	225	1500	888.5	848	239.03	1444	794.46	895	414.01	mercuric ion binding protein/Cu+-exporting ATPase	KO:K08364,KO:K17686
Ga0314777_1260591	Ga0314777_1260591	Ga0314777_1260591	Ga0314777_126059	+	CDS	96	878	882.79	917	207.44	201	527.31	476	364.07
Ga0314777_1010558	Ga0314777_1010558	Ga0314777_1010558	Ga0314777_101055	+	CDS	534	3236	875.31	846	291.18	3354	916.29	856	235.01	large subunit ribosomal protein L6	KO:K02933
Ga0314777_1001293	Ga0314777_1001293	Ga0314777_1001293	Ga0314777_100129	-	CDS	471	2733	871.44	804	223.51	2547	786.62	800	189.19	small subunit ribosomal protein S7	KO:K02992
Ga0314777_1021404	Ga0314777_1021404	Ga0314777_1021404	Ga0314777_102140	-	CDS	125	853	865.67	982	451.01	539	560.35	598	207.64	large subunit ribosomal protein L28	KO:K02902
Ga0314777_1002901	Ga0314777_1002901	Ga0314777_1002901	Ga0314777_100290	+	CDS	1152	6959	863.71	869	169.18	7025	867.95	854	191.99	phosphate transport system substrate-binding protein	KO:K02040
Ga0314777_1028682	Ga0314777_1028682	Ga0314777_1028682	Ga0314777_102868	+	CDS	276	1614	861.72	860	97.74	1685	875.33	857	82.54	small subunit ribosomal protein S19	KO:K02965
Ga0314777_1087922	Ga0314777_1087922	Ga0314777_1087922	Ga0314777_108792	+	CDS	105	626	859.58	910	305.13	421	980.04	924	630.47	large subunit ribosomal protein L28	KO:K02902
Ga0314777_1210421	Ga0314777_1210421	Ga0314777_1210421	Ga0314777_121042	-	CDS	336	2023	858.86	744	447.89	1733	734.27	776	395.95	elongation factor Tu	KO:K02358
Ga0314777_1004946	Ga0314777_1004946	Ga0314777_1004946	Ga0314777_100494	+	CDS	261	1781	856.86	819	325.62	1728	832.09	875	301.46	DNA-directed RNA polymerase subunit omega	KO:K03060
Ga0314777_10002820	Ga0314777_10002820	Ga0314777_10002820	Ga0314777_100028	-	CDS	378	2301	854.73	911	236.84	2495	920.36	783	384.26	DNA-binding transcriptional ArsR family regulator	COG0640
Ga0314777_1010771	Ga0314777_1010771	Ga0314777_1010771	Ga0314777_101077	+	CDS	468	2824	852.07	905	271.94	2948	899.82	849	299.95	universal stress protein A	KO:K06149
Ga0314777_1001004	Ga0314777_1001004	Ga0314777_1001004	Ga0314777_100100	-	CDS	1017	6085	848.5	892	280.42	5831	821.45	818	249.41	formate dehydrogenase subunit gamma	KO:K00127
Ga0314777_10002719	Ga0314777_10002719	Ga0314777_10002719	Ga0314777_100027	+	CDS	351	1990	846.29	872	138.89	1979	825.8	856	87.96	large subunit ribosomal protein L18	KO:K02881
Ga0314777_10002738	Ga0314777_10002738	Ga0314777_10002738	Ga0314777_100027	-	CDS	351	1986	843.48	870	140.04	1990	824.81	866	105.85	large subunit ribosomal protein L18	KO:K02881
Ga0314777_1037143	Ga0314777_1037143	Ga0314777_1037143	Ga0314777_103714	+	CDS	267	1536	842.21	909	245.6	1422	812.6	956	326.62	preprotein translocase subunit SecY	KO:K03076
Ga0314777_10000624	Ga0314777_10000624	Ga0314777_10000624	Ga0314777_100006	-	CDS	471	2804	837.93	804	179.8	2714	854.24	825	88.28	F-type H+-transporting ATPase subunit b	KO:K02109
Ga0314777_1000289	Ga0314777_1000289	Ga0314777_1000289	Ga0314777_100028	+	CDS	738	4427	836.11	866	209.11	4376	827.96	913	271.8	FKBP-type peptidyl-prolyl cis-trans isomerase FklB	KO:K03773
Ga0314777_10006827	Ga0314777_10006827	Ga0314777_10006827	Ga0314777_100068	-	CDS	603	3363	833.24	840	133.78	3276	789.26	757	89.17	large subunit ribosomal protein L4	KO:K02926
Ga0314777_1004194	Ga0314777_1004194	Ga0314777_1004194	Ga0314777_100419	+	CDS	555	3209	832.55	849	86.31	3204	808.53	773	141.14	uncharacterized surface protein with fasciclin (FAS1) repeats	COG2335
Ga0314777_10001415	Ga0314777_10001415	Ga0314777_10001415	Ga0314777_100014	+	CDS	729	4053	830.37	808	205.17	3695	737.91	777	184.32	small subunit ribosomal protein S2	KO:K02967
Ga0314777_1028683	Ga0314777_1028683	Ga0314777_1028683	Ga0314777_102868	+	CDS	333	2025	825.65	850	160.47	1929	852.05	826	101.14	large subunit ribosomal protein L22	KO:K02890
Ga0314777_1000278	Ga0314777_1000278	Ga0314777_1000278	Ga0314777_100027	+	CDS	333	1807	822.8	823	98.66	1751	783.98	758	85.39	large subunit ribosomal protein L22	KO:K02890
Ga0314777_1010559	Ga0314777_1010559	Ga0314777_1010559	Ga0314777_101055	+	CDS	348	1997	821.71	855	120.6	1891	792.09	775	79.93	large subunit ribosomal protein L18	KO:K02881
Ga0314777_10002749	Ga0314777_10002749	Ga0314777_10002749	Ga0314777_100027	-	CDS	333	1799	818.89	822	99.72	1799	805.98	797	71.91	large subunit ribosomal protein L22	KO:K02890
Ga0314777_1009004	Ga0314777_1009004	Ga0314777_1009004	Ga0314777_100900	+	CDS	417	2670	817.27	342	989.23	1114	418.09	216	412.17	ribonuclease P protein component	KO:K03536
Ga0314777_1014253	Ga0314777_1014253	Ga0314777_1014253	Ga0314777_101425	+	CDS	669	3653	816.86	796	294.92	3284	728.52	697	259.73	small subunit ribosomal protein S1	KO:K02945
Ga0314777_1257921	Ga0314777_1257921	Ga0314777_1257921	Ga0314777_125792	-	CDS	195	1169	814.21	1050	424.92	619	436.05	481	160.4
Ga0314777_1010557	Ga0314777_1010557	Ga0314777_1010557	Ga0314777_101055	+	CDS	393	2202	813.37	784	140.24	1871	706.9	697	108.19	small subunit ribosomal protein S8	KO:K02994
Ga0314777_1250061	Ga0314777_1250061	Ga0314777_1250061	Ga0314777_125006	-	CDS	246	1385	812.3	774	402.77	945	539.63	555	248.59	preprotein translocase subunit SecY	KO:K03076
Ga0314777_10002751	Ga0314777_10002751	Ga0314777_10002751	Ga0314777_100027	-	CDS	825	4650	810.37	816	127.86	4504	796.64	794	116.67	large subunit ribosomal protein L2	KO:K02886
Ga0314777_1015561	Ga0314777_1015561	Ga0314777_1015561	Ga0314777_101556	+	CDS	153	942	809.43	926	271.84	438	367.54	412	80.67
Ga0314777_10006826	Ga0314777_10006826	Ga0314777_10006826	Ga0314777_100068	-	CDS	351	2036	808.54	748	147.45	2223	929.88	872	166.59	large subunit ribosomal protein L23	KO:K02892
Ga0314777_1000276	Ga0314777_1000276	Ga0314777_1000276	Ga0314777_100027	+	CDS	825	4611	805.23	812	129.02	4462	792.48	792	110.77	large subunit ribosomal protein L2	KO:K02886
Ga0314777_10006318	Ga0314777_10006318	Ga0314777_10006318	Ga0314777_100063	-	CDS	453	2627	803.89	857	235.02	2349	743.59	783	209.11	preprotein translocase subunit SecB	KO:K03071
Ga0314777_1249792	Ga0314777_1249792	Ga0314777_1249792	Ga0314777_124979	-	CDS	120	316	801.08	557	678.36	903	1145.83	1094	579.87	large subunit ribosomal protein L35	KO:K02916
Ga0314777_1000229	Ga0314777_1000229	Ga0314777_1000229	Ga0314777_100022	+	CDS	876	5096	799.63	758	222.71	4838	784.74	799	99.04	succinyl-CoA synthetase alpha subunit	KO:K01902
Ga0314777_1044362	Ga0314777_1044362	Ga0314777_1044362	Ga0314777_104436	+	CDS	345	1960	799.04	831	323.14	2624	1027.34	1090	456.25
Ga0314777_1246651	Ga0314777_1246651	Ga0314777_1246651	Ga0314777_124665	+	CDS	264	1451	797.79	856	428.78	1058	572	580	270.24
Ga0314777_1028681	Ga0314777_1028681	Ga0314777_1028681	Ga0314777_102868	+	CDS	165	918	796.36	860	375.18	776	667.87	728	205.53	large subunit ribosomal protein L2	KO:K02886
Ga0314777_1252641	Ga0314777_1252641	Ga0314777_1252641	Ga0314777_125264	+	CDS	246	1351	792.92	841	348.04	1319	763.26	820	414.93
Ga0314777_1005004	Ga0314777_1005004	Ga0314777_1005004	Ga0314777_100500	+	CDS	582	3232	792.73	829	234.25	2692	657.13	681	304.36	TPR repeat protein	COG0790
Ga0314777_1243871	Ga0314777_1243871	Ga0314777_1243871	Ga0314777_124387	-	CDS	297	1623	789.31	819	456.48	2164	1061.62	1068	621.22	preprotein translocase subunit SecY	KO:K03076
Ga0314777_1092141	Ga0314777_1092141	Ga0314777_1092141	Ga0314777_109214	+	CDS	213	1224	787.58	802	292.53	564	447.76	428	316.85	CspA family cold shock protein	KO:K03704
Ga0314777_1015443	Ga0314777_1015443	Ga0314777_1015443	Ga0314777_101544	+	CDS	228	1261	785.31	824	255.31	1014	604.1	725	228.46
Ga0314777_1001007	Ga0314777_1001007	Ga0314777_1001007	Ga0314777_100100	-	CDS	195	1055	785.07	834	173.95	1346	942.76	1024	168.22
Ga0314777_1000782	Ga0314777_1000782	Ga0314777_1000782	Ga0314777_100078	-	CDS	2841	15474	781.19	739	202.93	14556	749.41	710	226.05	aconitate hydratase	KO:K01681
Ga0314777_1004292	Ga0314777_1004292	Ga0314777_1004292	Ga0314777_100429	-	CDS	501	2701	779.91	869	303.43	2768	783.49	816	295.64	single-strand DNA-binding protein	KO:K03111
Ga0314777_10000625	Ga0314777_10000625	Ga0314777_10000625	Ga0314777_100006	-	CDS	267	1444	779.02	797	72.86	1573	864.74	864	96.32	F-type H+-transporting ATPase subunit c	KO:K02110
Ga0314777_1017584	Ga0314777_1017584	Ga0314777_1017584	Ga0314777_101758	+	CDS	660	3573	778.27	745	270.84	3806	837.52	641	446.28	large subunit ribosomal protein L2	KO:K02886
Ga0314777_10009215	Ga0314777_10009215	Ga0314777_10009215	Ga0314777_100092	-	CDS	135	474	776.67	472	588.88	1378	1361.54	1392	348.19	large subunit ribosomal protein L34	KO:K02914
Ga0314777_1129822	Ga0314777_1129822	Ga0314777_1129822	Ga0314777_112982	+	CDS	131	867	772.33	854	177.15	2658	2287.02	2650	788.04
Ga0314777_1251711	Ga0314777_1251711	Ga0314777_1251711	Ga0314777_125171	-	CDS	167	976	766.96	857	300.18	1625	1316.93	1461	341.72	large subunit ribosomal protein L35	KO:K02916
Ga0314777_10007618	Ga0314777_10007618	Ga0314777_10007618	Ga0314777_100076	+	CDS	303	1678	763.89	799	299.73	1671	733.96	727	390.42
Ga0314777_1014812	Ga0314777_1014812	Ga0314777_1014812	Ga0314777_101481	+	CDS	639	3566	759.92	749	176.6	3239	738.37	754	79	alkyl hydroperoxide reductase subunit AhpC	COG0450
Ga0314777_10000523	Ga0314777_10000523	Ga0314777_10000523	Ga0314777_100005	-	CDS	327	1903	759.46	719	177.68	1545	703.98	740	224.09	thioredoxin 1	KO:K03671
Ga0314777_1127541	Ga0314777_1127541	Ga0314777_1127541	Ga0314777_112754	-	CDS	285	1580	758.15	786	295.21	1607	753.08	785	305.18	uncharacterized protein YjbJ (UPF0337 family)	COG3237
Ga0314777_10011813	Ga0314777_10011813	Ga0314777_10011813	Ga0314777_100118	-	CDS	324	1813	752.09	735	138.64	1529	656.41	685	151.27	ArsR family transcriptional regulator	KO:K03892
Ga0314777_1017582	Ga0314777_1017582	Ga0314777_1017582	Ga0314777_101758	+	CDS	606	3135	749.74	740	172.65	3035	724.94	732	75.64	large subunit ribosomal protein L4	KO:K02926
Ga0314777_1001376	Ga0314777_1001376	Ga0314777_1001376	Ga0314777_100137	+	CDS	300	1645	748.63	719	369.54	1644	774.83	777	288.88	BolA protein	KO:K05527
Ga0314777_10002752	Ga0314777_10002752	Ga0314777_10002752	Ga0314777_100027	-	CDS	303	1634	746.82	741	112.89	1449	695.32	703	74	large subunit ribosomal protein L23	KO:K02892
Ga0314777_1000275	Ga0314777_1000275	Ga0314777_1000275	Ga0314777_100027	+	CDS	303	1630	746.49	740	108.82	1446	693.01	704	105.53	large subunit ribosomal protein L23	KO:K02892
Ga0314777_1037141	Ga0314777_1037141	Ga0314777_1037141	Ga0314777_103714	+	CDS	348	1836	745.74	871	421.93	2072	858.19	981	277.69	small subunit ribosomal protein S5	KO:K02988
Ga0314777_1028852	Ga0314777_1028852	Ga0314777_1028852	Ga0314777_102885	-	CDS	189	1028	742.31	766	184.56	551	558.33	429	342.89	DUF2892 family protein	pfam11127
Ga0314777_10001225	Ga0314777_10001225	Ga0314777_10001225	Ga0314777_100012	+	CDS	723	3687	741.3	788	182.03	3936	784.49	762	99.81	DNA-binding response OmpR family regulator	COG0745
Ga0314777_10013410	Ga0314777_10013410	Ga0314777_10013410	Ga0314777_100134	+	CDS	747	3881	737.86	548	600.41	5268	981.94	943	716.72	3-oxoacyl-[acyl-carrier protein] reductase	KO:K00059
Ga0314777_1250021	Ga0314777_1250021	Ga0314777_1250021	Ga0314777_125002	+	CDS	245	1288	737.26	736	312.08	1352	786.63	786	352.57	elongation factor Tu	KO:K02358
Ga0314777_10001922	Ga0314777_10001922	Ga0314777_10001922	Ga0314777_100019	-	CDS	576	2907	736.33	772	174.31	3229	770.2	741	158.35	tellurium resistance protein TerD	KO:K05795
Ga0314777_1017583	Ga0314777_1017583	Ga0314777_1017583	Ga0314777_101758	+	CDS	294	1419	735.2	764	93.04	1529	752.47	754	82.54	large subunit ribosomal protein L23	KO:K02892
Ga0314777_1007921	Ga0314777_1007921	Ga0314777_1007921	Ga0314777_100792	+	CDS	213	1163	732.46	781	184.63	1179	764.27	687	373.13	phage shock protein PspC (stress-responsive transcriptional regulator)	COG1983
Ga0314777_1249151	Ga0314777_1249151	Ga0314777_1249151	Ga0314777_124915	-	CDS	246	1255	729.57	714	374.59	959	541.29	548	264.93	preprotein translocase subunit SecY	KO:K03076
Ga0314777_1250812	Ga0314777_1250812	Ga0314777_1250812	Ga0314777_125081	-	CDS	135	837	729.46	777	180.33	459	396.44	420	110.46	elongation factor Tu	KO:K02358
Ga0314777_1048171	Ga0314777_1048171	Ga0314777_1048171	Ga0314777_104817	+	CDS	297	110	725.19	61	2323.02	249	1214.76	131	2850.4	uncharacterized protein DUF4293	pfam14126
Ga0314777_10003627	Ga0314777_10003627	Ga0314777_10003627	Ga0314777_100036	+	CDS	975	4902	724.33	694	233.9	5161	762.69	697	325.83	tRNA-dihydrouridine synthase B	KO:K05540
Ga0314777_10001626	Ga0314777_10001626	Ga0314777_10001626	Ga0314777_100016	+	CDS	324	1680	724.08	814	312.71	1854	798.35	802	271.88
Ga0314777_1048671	Ga0314777_1048671	Ga0314777_1048671	Ga0314777_104867	+	CDS	198	1025	723.85	752	191.17	625	477.26	484	200.47
Ga0314777_1001277	Ga0314777_1001277	Ga0314777_1001277	Ga0314777_100127	+	CDS	831	4198	722.81	677	257.51	4182	700.56	602	322.37
Ga0314777_10001020	Ga0314777_10001020	Ga0314777_10001020	Ga0314777_100010	+	CDS	1698	8796	721.5	644	287.58	8431	718.49	642	215.86	small subunit ribosomal protein S1	KO:K02945
Ga0314777_1235371	Ga0314777_1235371	Ga0314777_1235371	Ga0314777_123537	+	CDS	308	1524	720.85	730	364.78	1647	781.73	758	445.99	elongation factor Tu	KO:K02358
Ga0314777_1148351	Ga0314777_1148351	Ga0314777_1148351	Ga0314777_114835	-	CDS	339	1919	720.7	403	547.8	1452	620.18	304	576.21	elongation factor Tu	KO:K02358
Ga0314777_1007563	Ga0314777_1007563	Ga0314777_1007563	Ga0314777_100756	+	CDS	1065	5184	719.83	719	165.59	5246	713.68	693	160.93	(R,R)-butanediol dehydrogenase/meso-butanediol dehydrogenase/diacetyl reductase	KO:K00004
Ga0314777_1006702	Ga0314777_1006702	Ga0314777_1006702	Ga0314777_100670	-	CDS	897	4284	717.13	717	123.48	4089	658.84	653	81.93	small subunit ribosomal protein S2	KO:K02967
Ga0314777_1001591	Ga0314777_1001591	Ga0314777_1001591	Ga0314777_100159	+	CDS	510	2702	715.48	757	166.47	2538	708.46	766	176.61	nucleoid-associated protein YgaU	COG1652
Ga0314777_1023004	Ga0314777_1023004	Ga0314777_1023004	Ga0314777_102300	-	CDS	369	1790	715.26	687	112.86	1934	780.02	774	73.08	preprotein translocase subunit SecE	KO:K03073
Ga0314777_1077191	Ga0314777_1077191	Ga0314777_1077191	Ga0314777_107719	+	CDS	434	2150	713.91	59	795.06	1465	492.46	18	597.1
Ga0314777_1251331	Ga0314777_1251331	Ga0314777_1251331	Ga0314777_125133	+	CDS	237	1213	713.57	728	264.03	1599	950.99	1336	642.86
Ga0314777_10030310	Ga0314777_10030310	Ga0314777_10030310	Ga0314777_100303	-	CDS	207	967	707.68	815	288.37	1474	1138.69	1371	430.75
Ga0314777_1053402	Ga0314777_1053402	Ga0314777_1053402	Ga0314777_105340	-	CDS	432	2139	704.85	775	295.7	2123	700.5	711	255.34	nucleoside-diphosphate kinase	KO:K00940
Ga0314777_10001927	Ga0314777_10001927	Ga0314777_10001927	Ga0314777_100019	-	CDS	330	1693	704.59	697	143.41	1430	622.66	593	180.73
Ga0314777_1047071	Ga0314777_1047071	Ga0314777_1047071	Ga0314777_104707	+	CDS	615	3052	702.78	668	189.95	2857	683.74	560	272.91	thiol:disulfide interchange protein DsbA	KO:K03673
Ga0314777_1259861	Ga0314777_1259861	Ga0314777_1259861	Ga0314777_125986	+	CDS	213	1085	701.53	810	356.17	1865	1252.27	1286	549.55
Ga0314777_10017510	Ga0314777_10017510	Ga0314777_10017510	Ga0314777_100175	-	CDS	516	2655	694.23	679	170.88	2762	732.23	744	66.97	shikimate kinase	KO:K00891
Ga0314777_1002371	Ga0314777_1002371	Ga0314777_1002371	Ga0314777_100237	-	CDS	282	1400	691.16	728	284.31	1371	690.52	704	332.58	peptidyl-prolyl cis-trans isomerase C	KO:K03769
Ga0314777_1249751	Ga0314777_1249751	Ga0314777_1249751	Ga0314777_124975	+	CDS	218	1084	687.26	608	244.06	1306	808.88	756	349.26	large subunit ribosomal protein L9	KO:K02939
Ga0314777_1042771	Ga0314777_1042771	Ga0314777_1042771	Ga0314777_104277	-	CDS	849	4155	685.57	724	137.27	4056	676.92	657	168.09	diketogulonate reductase-like aldo/keto reductase	COG0656
Ga0314777_1003318	Ga0314777_1003318	Ga0314777_1003318	Ga0314777_100331	+	CDS	138	768	685.54	818	239.91	654	765.52	718	482.42	uncharacterized protein	KO:K07040
Ga0314777_1253911	Ga0314777_1253911	Ga0314777_1253911	Ga0314777_125391	-	CDS	167	983	684.59	815	330.45	661	543.87	605	127.44
Ga0314777_10004319	Ga0314777_10004319	Ga0314777_10004319	Ga0314777_100043	-	CDS	468	2167	683.72	699	198.3	1859	570.79	656	191.06	stringent starvation protein B	KO:K03600
Ga0314777_1006472	Ga0314777_1006472	Ga0314777_1006472	Ga0314777_100647	+	CDS	1929	9555	680.74	52	1173.93	10786	805.89	48	1388.72	threonyl-tRNA synthetase	KO:K01868
Ga0314777_10002753	Ga0314777_10002753	Ga0314777_10002753	Ga0314777_100027	-	CDS	606	2791	680.34	668	92.5	2915	692.37	706	71.41	large subunit ribosomal protein L4	KO:K02926
Ga0314777_1033141	Ga0314777_1033141	Ga0314777_1033141	Ga0314777_103314	-	CDS	129	732	677.99	751	233.37	361	499.97	430	380.33	small subunit ribosomal protein S2	KO:K02967
Ga0314777_1000274	Ga0314777_1000274	Ga0314777_1000274	Ga0314777_100027	+	CDS	606	2771	676.61	669	90.38	2926	693.43	702	67.49	large subunit ribosomal protein L4	KO:K02926
Ga0314777_1028951	Ga0314777_1028951	Ga0314777_1028951	Ga0314777_102895	+	CDS	270	1267	674.76	729	232.8	803	526.96	507	301.61	small subunit ribosomal protein S15	KO:K02956
Ga0314777_1000438	Ga0314777_1000438	Ga0314777_1000438	Ga0314777_100043	+	CDS	636	3097	673.39	640	169.5	2945	660.68	679	90.17	CRP/FNR family cyclic AMP-dependent transcriptional regulator	KO:K10914
Ga0314777_1000277	Ga0314777_1000277	Ga0314777_1000277	Ga0314777_100027	+	CDS	279	1280	669.72	712	143.72	1546	804.33	820	73.67	small subunit ribosomal protein S19	KO:K02965
Ga0314777_10000112	Ga0314777_10000112	Ga0314777_10000112	Ga0314777_100001	+	CDS	783	3634	669.5	640	191.12	3760	693.58	578	339.6	triosephosphate isomerase	KO:K01803
Ga0314777_1256451	Ga0314777_1256451	Ga0314777_1256451	Ga0314777_125645	-	CDS	230	1060	665.93	790	363.56	1147	713.76	772	361.72	preprotein translocase subunit SecY	KO:K03076
Ga0314777_1001541	Ga0314777_1001541	Ga0314777_1001541	Ga0314777_100154	+	CDS	126	523	665.33	646	309.65	1233	1241.23	1273	145.52
Ga0314777_10002750	Ga0314777_10002750	Ga0314777_10002750	Ga0314777_100027	-	CDS	279	1270	660.94	694	137.19	1518	787.39	817	75.24	small subunit ribosomal protein S19	KO:K02965
Ga0314777_1220851	Ga0314777_1220851	Ga0314777_1220851	Ga0314777_122085	-	CDS	324	1463	658.03	606	379.53	1539	678.98	722	288.04	small subunit ribosomal protein S13	KO:K02952
Ga0314777_1004195	Ga0314777_1004195	Ga0314777_1004195	Ga0314777_100419	+	CDS	621	2856	656.76	669	119.94	2566	591.33	634	129.54	uncharacterized surface protein with fasciclin (FAS1) repeats	COG2335
Ga0314777_1000312	Ga0314777_1000312	Ga0314777_1000312	Ga0314777_100031	-	CDS	1392	6327	656.51	639	279.15	6581	682.83	709	261.33	F-type H+-transporting ATPase subunit beta	KO:K02112
Ga0314777_1011181	Ga0314777_1011181	Ga0314777_1011181	Ga0314777_101118	-	CDS	516	2340	654.28	650	401.38	2052	578.23	786	344.61
Ga0314777_1004024	Ga0314777_1004024	Ga0314777_1004024	Ga0314777_100402	-	CDS	657	3000	653.54	569	305.67	2959	630.72	639	168.49
Ga0314777_1174041	Ga0314777_1174041	Ga0314777_1174041	Ga0314777_117404	-	CDS	339	1695	651.97	678	334.76	2196	910.42	898	440.57	preprotein translocase subunit SecY	KO:K03076
Ga0314777_10005118	Ga0314777_10005118	Ga0314777_10005118	Ga0314777_100051	-	CDS	432	1957	650.5	670	252.3	1915	645.39	679	299.26	nucleoside-diphosphate kinase	KO:K00940
Ga0314777_1000861	Ga0314777_1000861	Ga0314777_1000861	Ga0314777_100086	+	CDS	396	1822	650.36	655	68.06	1856	675.77	622	129.29	succinate dehydrogenase / fumarate reductase cytochrome b subunit	KO:K00241
Ga0314777_1008193	Ga0314777_1008193	Ga0314777_1008193	Ga0314777_100819	+	CDS	1182	5221	647.09	650	117.13	5188	637.3	674	114.81	acetyl-CoA C-acetyltransferase	KO:K00626
Ga0314777_10005225	Ga0314777_10005225	Ga0314777_10005225	Ga0314777_100052	+	CDS	363	1615	640.63	649	313.16	1152	460.82	593	269.05	large subunit ribosomal protein L19	KO:K02884
Ga0314777_10000934	Ga0314777_10000934	Ga0314777_10000934	Ga0314777_100009	+	CDS	1626	7232	638.26	623	136.82	7190	634.59	611	148.77	leucyl aminopeptidase	KO:K01255
Ga0314777_1083761	Ga0314777_1083761	Ga0314777_1083761	Ga0314777_108376	+	CDS	207	927	638.14	743	293.55	700	465.67	483	119.76	large subunit ribosomal protein L25	KO:K02897
Ga0314777_10003628	Ga0314777_10003628	Ga0314777_10003628	Ga0314777_100036	+	CDS	306	1356	637.75	597	130.62	1063	504.94	574	183.87	Fis family transcriptional regulator	KO:K03557
Ga0314777_10004534	Ga0314777_10004534	Ga0314777_10004534	Ga0314777_100045	-	CDS	110	386	634.12	682	505.7	1783	2430.88	3100	1661.95
Ga0314777_10013510	Ga0314777_10013510	Ga0314777_10013510	Ga0314777_100135	+	CDS	414	1897	632.42	650	224.46	1485	545.65	591	247.26	S-layer protein	KO:K12544
Ga0314777_1000612	Ga0314777_1000612	Ga0314777_1000612	Ga0314777_100061	+	CDS	213	1038	631.38	653	197.72	1036	531.46	456	327.35	large subunit ribosomal protein L31	KO:K02909
Ga0314777_1002606	Ga0314777_1002606	Ga0314777_1002606	Ga0314777_100260	-	CDS	318	1435	630.99	612	252.38	854	400.33	338	241.6	uncharacterized protein DUF4325	pfam14213
Ga0314777_1007417	Ga0314777_1007417	Ga0314777_1007417	Ga0314777_100741	-	CDS	270	1166	630.79	623	280.53	864	476.12	491	139.16	uncharacterized protein	KO:K07040
Ga0314777_1180671	Ga0314777_1180671	Ga0314777_1180671	Ga0314777_118067	-	CDS	192	845	628.82	672	146.23	580	488.38	511	165.78	large subunit ribosomal protein L29	KO:K02904
Ga0314777_10019911	Ga0314777_10019911	Ga0314777_10019911	Ga0314777_100199	+	CDS	333	1493	626.08	472	258.05	1344	583.64	631	164.22	protein tyrosine phosphatase (PTP) superfamily phosphohydrolase (DUF442 family)	COG3453
Ga0314777_10000623	Ga0314777_10000623	Ga0314777_10000623	Ga0314777_100006	-	CDS	624	2584	621.69	534	198.89	2318	536.04	523	162.09	F-type H+-transporting ATPase subunit delta	KO:K02113
Ga0314777_10000736	Ga0314777_10000736	Ga0314777_10000736	Ga0314777_100007	-	CDS	504	2258	620.89	551	195.41	2080	573.94	575	76.93	translation initiation factor IF-3	KO:K02520
Ga0314777_1002261	Ga0314777_1002261	Ga0314777_1002261	Ga0314777_100226	-	CDS	1950	8386	620.28	622	130.18	8100	600.13	607	131.24	molecular chaperone DnaK	KO:K04043
Ga0314777_1245462	Ga0314777_1245462	Ga0314777_1245462	Ga0314777_124546	+	CDS	113	379	620.09	773	362.15	151	352.61	232	354.7
Ga0314777_1001693	Ga0314777_1001693	Ga0314777_1001693	Ga0314777_100169	+	CDS	486	2059	616.83	706	234.32	1619	519.71	498	306.23	preprotein translocase subunit SecE	KO:K03073
Ga0314777_1074501	Ga0314777_1074501	Ga0314777_1074501	Ga0314777_107450	+	CDS	306	1339	615.35	606	189.86	1606	657.54	584	233.38
Ga0314777_1003737	Ga0314777_1003737	Ga0314777_1003737	Ga0314777_100373	+	CDS	390	1701	608.84	591	163.63	1426	511.5	475	263.57	SCP-2 sterol transfer family protein	pfam02036
Ga0314777_1003862	Ga0314777_1003862	Ga0314777_1003862	Ga0314777_100386	-	CDS	318	1320	608.18	669	227.58	1486	650.45	631	258
Ga0314777_1004416	Ga0314777_1004416	Ga0314777_1004416	Ga0314777_100441	+	CDS	738	3174	605.75	563	209.96	3137	594.8	545	259.82	dienelactone hydrolase	COG0412
Ga0314777_1004754	Ga0314777_1004754	Ga0314777_1004754	Ga0314777_100475	+	CDS	396	1674	604.99	490	297.45	1714	599.65	658	134.21	L-ectoine synthase	KO:K06720
Ga0314777_1013113	Ga0314777_1013113	Ga0314777_1013113	Ga0314777_101311	+	CDS	618	2573	602.67	664	202.18	2617	609.2	655	236.36	FKBP-type peptidyl-prolyl cis-trans isomerase FklB	KO:K03773
Ga0314777_1251761	Ga0314777_1251761	Ga0314777_1251761	Ga0314777_125176	+	CDS	230	976	601.28	680	265.83	1074	654.82	681	323.92	large subunit ribosomal protein L28	KO:K02902
Ga0314777_1007552	Ga0314777_1007552	Ga0314777_1007552	Ga0314777_100755	-	CDS	210	1035	600.9	559	128.14	1045	557.76	437	282.94	CspA family cold shock protein	KO:K03704
Ga0314777_1000418	Ga0314777_1000418	Ga0314777_1000418	Ga0314777_100041	-	CDS	558	2407	594.89	633	150.09	2317	586.36	641	138.59	host factor-I protein	KO:K03666
Ga0314777_1251451	Ga0314777_1251451	Ga0314777_1251451	Ga0314777_125145	+	CDS	219	931	594.32	635	234.24	827	516.42	557	226.04
Ga0314777_1111021	Ga0314777_1111021	Ga0314777_1111021	Ga0314777_111102	-	CDS	114	631	593.27	646	114.73	778	783.61	884	183.37
Ga0314777_1005067	Ga0314777_1005067	Ga0314777_1005067	Ga0314777_100506	-	CDS	294	1279	588.58	652	252.38	1250	546.69	597	164.37	cytochrome c5	COG3245
Ga0314777_1011991	Ga0314777_1011991	Ga0314777_1011991	Ga0314777_101199	-	CDS	111	491	584.96	591	26.62	378	461.02	486	57.42
Ga0314777_1011182	Ga0314777_1011182	Ga0314777_1011182	Ga0314777_101118	+	CDS	729	2975	582.3	595	201.39	2818	555.45	573	191.1
Ga0314777_1053771	Ga0314777_1053771	Ga0314777_1053771	Ga0314777_105377	+	CDS	903	3626	581.23	585	213.62	3239	516.24	551	155.47	predicted porin	COG3203
Ga0314777_10003320	Ga0314777_10003320	Ga0314777_10003320	Ga0314777_100033	+	CDS	399	1638	579.44	667	181.42	1588	546.52	531	308.99	uncharacterized protein DUF3144	pfam11342
Ga0314777_1006642	Ga0314777_1006642	Ga0314777_1006642	Ga0314777_100664	+	CDS	1584	6467	579.37	547	174.82	6322	572.81	547	98.22	isocitrate lyase	KO:K01637
Ga0314777_1005281	Ga0314777_1005281	Ga0314777_1005281	Ga0314777_100528	-	CDS	357	1497	578.78	601	227.57	1398	550.61	578	159.32	putative sigma-54 modulation protein	KO:K05808
Ga0314777_1021831	Ga0314777_1021831	Ga0314777_1021831	Ga0314777_102183	-	CDS	1089	4393	578.63	546	188.18	4552	601.1	538	276.92	uncharacterized protein DUF4382	pfam14321
Ga0314777_1248961	Ga0314777_1248961	Ga0314777_1248961	Ga0314777_124896	+	CDS	245	1012	577.04	664	295.4	1109	641.94	664	268.62	elongation factor Tu	KO:K02358
Ga0314777_1016784	Ga0314777_1016784	Ga0314777_1016784	Ga0314777_101678	-	CDS	234	942	574.15	645	351.08	1064	669.74	854	283.05	small subunit ribosomal protein S11	KO:K02948
Ga0314777_1009611	Ga0314777_1009611	Ga0314777_1009611	Ga0314777_100961	+	CDS	279	1183	568.57	608	227.88	712	344.05	355	114.13
Ga0314777_1006361	Ga0314777_1006361	Ga0314777_1006361	Ga0314777_100636	+	CDS	213	821	568.53	624	344.45	771	505.85	574	166.37
Ga0314777_1251191	Ga0314777_1251191	Ga0314777_1251191	Ga0314777_125119	-	CDS	147	477	567.3	462	410.41	187	229.48	178	193.93
Ga0314777_1219251	Ga0314777_1219251	Ga0314777_1219251	Ga0314777_121925	-	CDS	324	1258	564.87	556	332.73	1413	635.51	602	315.06	elongation factor Tu	KO:K02358
Ga0314777_1001694	Ga0314777_1001694	Ga0314777_1001694	Ga0314777_100169	+	CDS	531	1979	564.76	594	160.24	2211	653.05	619	170.46	transcriptional antiterminator NusG	KO:K02601
Ga0314777_1252361	Ga0314777_1252361	Ga0314777_1252361	Ga0314777_125236	+	CDS	246	958	563.67	626	300.34	1128	662.47	708	379.49
Ga0314777_1005342	Ga0314777_1005342	Ga0314777_1005342	Ga0314777_100534	+	CDS	561	2272	553.8	579	168.36	2323	585.72	580	139.5	FKBP-type peptidyl-prolyl cis-trans isomerase SlyD	KO:K03775
Ga0314777_1007157	Ga0314777_1007157	Ga0314777_1007157	Ga0314777_100715	+	CDS	216	902	553.39	552	188.66	913	570.4	654	248.05
Ga0314777_10000722	Ga0314777_10000722	Ga0314777_10000722	Ga0314777_100007	-	CDS	249	998	553.35	655	196.44	1139	617.75	611	168.67
Ga0314777_1014163	Ga0314777_1014163	Ga0314777_1014163	Ga0314777_101416	-	CDS	140	652	551.96	646	270.95	682	552.37	676	215.49
Ga0314777_1004797	Ga0314777_1004797	Ga0314777_1004797	Ga0314777_100479	-	CDS	249	905	551.74	640	201.33	1195	632.06	618	131.92	ElaB/YqjD/DUF883 family membrane-anchored ribosome-binding protein	COG4575
Ga0314777_1014981	Ga0314777_1014981	Ga0314777_1014981	Ga0314777_101498	-	CDS	384	1454	551.21	577	117.14	1428	532.21	485	142.91	uncharacterized protein (DUF2147 family)	COG4731
Ga0314777_1141031	Ga0314777_1141031	Ga0314777_1141031	Ga0314777_114103	-	CDS	99	573	548.84	624	136.61	1501	1490.51	1587	221.45
Ga0314777_1002709	Ga0314777_1002709	Ga0314777_1002709	Ga0314777_100270	-	CDS	1281	4906	548.63	573	96.01	4733	532.64	533	151.7	citrate synthase	KO:K01647
Ga0314777_1088391	Ga0314777_1088391	Ga0314777_1088391	Ga0314777_108839	-	CDS	243	751	546.8	657	358.47	1052	691.67	805	345.28	small subunit ribosomal protein S15	KO:K02956
Ga0314777_1002755	Ga0314777_1002755	Ga0314777_1002755	Ga0314777_100275	+	CDS	99	398	545.97	560	49.85	372	548.42	549	16.03
Ga0314777_1033561	Ga0314777_1033561	Ga0314777_1033561	Ga0314777_103356	+	CDS	243	921	544.42	473	233.51	548	314.03	300	136.55	small subunit ribosomal protein S1	KO:K02945
Ga0314777_1004187	Ga0314777_1004187	Ga0314777_1004187	Ga0314777_100418	+	CDS	1644	6167	541.02	532	134.95	5996	524.13	528	124.83	chaperonin GroEL	KO:K04077
Ga0314777_10001213	Ga0314777_10001213	Ga0314777_10001213	Ga0314777_100012	+	CDS	813	3127	540.39	543	99.76	3188	545.23	515	150.71	septum site-determining protein MinD	KO:K03609
Ga0314777_1154411	Ga0314777_1154411	Ga0314777_1154411	Ga0314777_115441	+	CDS	213	795	539.6	595	182.8	719	489	613	245.58	ribosome modulation factor	KO:K03812
Ga0314777_1000228	Ga0314777_1000228	Ga0314777_1000228	Ga0314777_100022	+	CDS	1167	4363	539.16	510	158.02	4382	547.18	508	147.52	succinyl-CoA synthetase beta subunit	KO:K01903
Ga0314777_1002905	Ga0314777_1002905	Ga0314777_1002905	Ga0314777_100290	+	CDS	918	3438	538.72	553	144.61	3401	533.11	536	191.08	phosphate transport system ATP-binding protein	KO:K02036
Ga0314777_1114081	Ga0314777_1114081	Ga0314777_1114081	Ga0314777_111408	-	CDS	527	1954	535.1	606	221.65	2114	580.71	670	215.03	elongation factor Tu	KO:K02358
Ga0314777_1055781	Ga0314777_1055781	Ga0314777_1055781	Ga0314777_105578	+	CDS	294	1102	532.29	553	130.6	1303	612	508	217.08
Ga0314777_10105510	Ga0314777_10105510	Ga0314777_10105510	Ga0314777_101055	+	CDS	138	463	528.04	455	184.7	450	425.14	456	176.39	small subunit ribosomal protein S5	KO:K02988
Ga0314777_10004320	Ga0314777_10004320	Ga0314777_10004320	Ga0314777_100043	-	CDS	630	2360	524.51	530	87.68	2571	584.31	574	76.16	RNA polymerase-associated protein	KO:K03599
Ga0314777_1000766	Ga0314777_1000766	Ga0314777_1000766	Ga0314777_100076	-	CDS	513	1854	524.46	515	155.94	1994	561.35	526	190.03	thiol-disulfide isomerase/thioredoxin	COG0526
Ga0314777_1005053	Ga0314777_1005053	Ga0314777_1005053	Ga0314777_100505	+	CDS	198	762	524.41	478	103.84	577	390.66	472	158.58	carbon storage regulator	KO:K03563
Ga0314777_1232171	Ga0314777_1232171	Ga0314777_1232171	Ga0314777_123217	-	CDS	309	1119	520.41	533	300.06	1284	600.32	588	316.55	preprotein translocase subunit SecY	KO:K03076
Ga0314777_1203671	Ga0314777_1203671	Ga0314777_1203671	Ga0314777_120367	-	CDS	192	722	518.1	571	124.03	506	426.42	441	152.92	large subunit ribosomal protein L29	KO:K02904
Ga0314777_1256211	Ga0314777_1256211	Ga0314777_1256211	Ga0314777_125621	-	CDS	192	811	517.03	624	262.67	1634	1138.65	1335	493.16
Ga0314777_1179811	Ga0314777_1179811	Ga0314777_1179811	Ga0314777_117981	+	CDS	312	1141	513.22	511	326.16	849	381.98	382	173.94	chaperonin GroEL	KO:K04077
Ga0314777_1035613	Ga0314777_1035613	Ga0314777_1035613	Ga0314777_103561	-	CDS	678	2437	512.5	5	649.97	3070	669.18	7	759.62	DNA repair protein RadC	KO:K03630
Ga0314777_1001263	Ga0314777_1001263	Ga0314777_1001263	Ga0314777_100126	+	CDS	522	1870	510.06	551	194.23	1886	507.97	546	190.38	peptide-methionine (S)-S-oxide reductase	KO:K07304
Ga0314777_1039301	Ga0314777_1039301	Ga0314777_1039301	Ga0314777_103930	+	CDS	1062	4208	509.47	459	308.64	4177	489.05	499	325.52	photosystem II P680 reaction center D1 protein	KO:K02703
Ga0314777_1012991	Ga0314777_1012991	Ga0314777_1012991	Ga0314777_101299	+	CDS	489	1701	508.76	532	171.15	1592	471.2	512	139.86	tellurium resistance protein TerD	KO:K05795
Ga0314777_1022751	Ga0314777_1022751	Ga0314777_1022751	Ga0314777_102275	+	CDS	1287	4586	507.02	451	192.84	4545	502.05	490	188.59	citrate synthase	KO:K01647
Ga0314777_1001005	Ga0314777_1001005	Ga0314777_1001005	Ga0314777_100100	-	CDS	597	2059	505.44	485	147.78	2163	528.95	560	91.76	formate dehydrogenase iron-sulfur subunit	KO:K00124
Ga0314777_1049553	Ga0314777_1049553	Ga0314777_1049553	Ga0314777_104955	-	CDS	315	1107	505.4	511	243.02	1574	721.41	807	251.03	ornithine cyclodeaminase	KO:K01750
Ga0314777_1000862	Ga0314777_1000862	Ga0314777_1000862	Ga0314777_100086	+	CDS	348	1260	505.01	501	93.27	1052	434.91	445	64.97	succinate dehydrogenase / fumarate reductase membrane anchor subunit	KO:K00242
Ga0314777_10011815	Ga0314777_10011815	Ga0314777_10011815	Ga0314777_100118	+	CDS	489	1675	504.73	528	124.01	1804	542.34	515	72.43	bacterioferritin	KO:K03594
Ga0314777_1072271	Ga0314777_1072271	Ga0314777_1072271	Ga0314777_107227	+	CDS	612	2296	503.4	520	222.82	2115	487.95	543	153
Ga0314777_1030103	Ga0314777_1030103	Ga0314777_1030103	Ga0314777_103010	+	CDS	261	952	503.05	610	244.83	1308	639.01	610	406.64	NADPH2:quinone reductase	KO:K00344
Ga0314777_1113121	Ga0314777_1113121	Ga0314777_1113121	Ga0314777_111312	-	CDS	465	1658	500.53	524	131.67	1767	510.67	544	197.42	Fe-Mn family superoxide dismutase	KO:K04564
Ga0314777_10007710	Ga0314777_10007710	Ga0314777_10007710	Ga0314777_100077	-	CDS	141	537	496.28	568	179.74	282	255.31	280	122.97	predicted small secreted protein	COG5510
Ga0314777_1018602	Ga0314777_1018602	Ga0314777_1018602	Ga0314777_101860	+	CDS	429	1479	495.85	565	206.25	1506	495.66	411	332.54	nucleoside-diphosphate kinase	KO:K00940
Ga0314777_1000659	Ga0314777_1000659	Ga0314777_1000659	Ga0314777_100065	-	CDS	213	759	495.62	502	238.03	1108	727.85	714	177.42
Ga0314777_1249721	Ga0314777_1249721	Ga0314777_1249721	Ga0314777_124972	+	CDS	171	617	487.84	542	134.77	465	356.03	393	114.83
Ga0314777_10000933	Ga0314777_10000933	Ga0314777_10000933	Ga0314777_100009	+	CDS	600	2022	487.8	515	125.28	2053	489.48	465	204.89	nicotinamidase-related amidase	COG1335
Ga0314777_1005821	Ga0314777_1005821	Ga0314777_1005821	Ga0314777_100582	+	CDS	126	506	486.14	505	70.26	47	42.53	47	9.07
Ga0314777_1228551	Ga0314777_1228551	Ga0314777_1228551	Ga0314777_122855	+	CDS	315	1079	485.78	499	230.43	1682	754.17	717	311.7
Ga0314777_1247281	Ga0314777_1247281	Ga0314777_1247281	Ga0314777_124728	-	CDS	257	871	485.7	482	254.07	895	506.9	535	271.38	elongation factor Tu	KO:K02358
Ga0314777_1002374	Ga0314777_1002374	Ga0314777_1002374	Ga0314777_100237	-	CDS	621	2085	484.32	488	72.79	2068	483.6	482	70.91	protein TonB	KO:K03832
Ga0314777_1100852	Ga0314777_1100852	Ga0314777_1100852	Ga0314777_110085	+	CDS	93	242	483.63	462	253.64	451	622.84	602	229.13	large subunit ribosomal protein L9	KO:K02939
Ga0314777_1004603	Ga0314777_1004603	Ga0314777_1004603	Ga0314777_100460	-	CDS	213	720	481.59	592	169.96	1060	712.59	670	162.7	Fe-S-cluster formation regulator IscX/YfhJ	COG2975
Ga0314777_1000868	Ga0314777_1000868	Ga0314777_1000868	Ga0314777_100086	+	CDS	873	2875	475.99	444	150.77	2649	442.64	453	129.89	succinyl-CoA synthetase alpha subunit	KO:K01902
Ga0314777_1056312	Ga0314777_1056312	Ga0314777_1056312	Ga0314777_105631	+	CDS	327	1126	473.86	482	98.77	948	439.16	504	148.74	thioredoxin 1	KO:K03671
Ga0314777_10011816	Ga0314777_10011816	Ga0314777_10011816	Ga0314777_100118	+	CDS	483	1602	472.97	485	107	1374	407.59	434	120.74	bacterioferritin	KO:K03594
Ga0314777_1100832	Ga0314777_1100832	Ga0314777_1100832	Ga0314777_110083	-	CDS	159	520	470.7	526	119.98	135	107.08	125	34.36	CspA family cold shock protein	KO:K03704
Ga0314777_1000863	Ga0314777_1000863	Ga0314777_1000863	Ga0314777_100086	+	CDS	1767	5670	467.94	464	132.01	5692	473.74	480	130.38	succinate dehydrogenase / fumarate reductase flavoprotein subunit	KO:K00239
Ga0314777_1185341	Ga0314777_1185341	Ga0314777_1185341	Ga0314777_118534	-	CDS	296	193	467.74	2	1040.2	210	780.61	5	1725.84
Ga0314777_10005414	Ga0314777_10005414	Ga0314777_10005414	Ga0314777_100054	+	CDS	696	2243	466.71	468	65.8	2114	435.55	468	110.55	large subunit ribosomal protein L25	KO:K02897
Ga0314777_1260441	Ga0314777_1260441	Ga0314777_1260441	Ga0314777_126044	+	CDS	111	505	465.29	529	166.98	232	230.58	241	64.14
Ga0314777_1001583	Ga0314777_1001583	Ga0314777_1001583	Ga0314777_100158	-	CDS	1071	3439	464.35	483	86.25	3171	441.96	449	166.43	D-alanyl-D-alanine endopeptidase (penicillin-binding protein 7)	KO:K07262
Ga0314777_10006713	Ga0314777_10006713	Ga0314777_10006713	Ga0314777_100067	-	CDS	1173	3773	463.93	489	104.48	3637	450.63	475	89.23	acetyl-CoA acyltransferase	KO:K00632
Ga0314777_1019673	Ga0314777_1019673	Ga0314777_1019673	Ga0314777_101967	+	CDS	483	1578	462.85	457	112.92	1627	448.63	334	222.58	regulator of sigma D	KO:K07740
Ga0314777_1010312	Ga0314777_1010312	Ga0314777_1010312	Ga0314777_101031	-	CDS	1068	3394	460.91	459	115.59	3051	416.59	428	156.95	predicted porin	COG3203
Ga0314777_1006814	Ga0314777_1006814	Ga0314777_1006814	Ga0314777_100681	-	CDS	750	2439	460.33	416	135.8	2560	467.13	368	215.6	electron transfer flavoprotein beta subunit	KO:K03521
Ga0314777_10003220	Ga0314777_10003220	Ga0314777_10003220	Ga0314777_100032	-	CDS	381	1237	460.08	478	91.91	1247	458.28	455	130.2	glycine cleavage system H protein	KO:K02437
Ga0314777_1019581	Ga0314777_1019581	Ga0314777_1019581	Ga0314777_101958	-	CDS	657	2087	458.69	515	169.54	2056	456.6	488	203.38	succinate-semialdehyde dehydrogenase/glutarate-semialdehyde dehydrogenase	KO:K00135
Ga0314777_1000226	Ga0314777_1000226	Ga0314777_1000226	Ga0314777_100022	+	CDS	1281	4054	458.04	472	75.07	3879	444.59	456	101.11	2-oxoglutarate dehydrogenase E2 component (dihydrolipoamide succinyltransferase)	KO:K00658
Ga0314777_1011634	Ga0314777_1011634	Ga0314777_1011634	Ga0314777_101163	-	CDS	198	632	456.93	526	113.32	549	395.13	411	76.21	carbon storage regulator	KO:K03563
Ga0314777_10001214	Ga0314777_10001214	Ga0314777_10001214	Ga0314777_100012	+	CDS	294	955	453.02	457	38.14	790	366.87	390	112.93	cell division topological specificity factor	KO:K03608
Ga0314777_1037412	Ga0314777_1037412	Ga0314777_1037412	Ga0314777_103741	-	CDS	195	649	449.13	584	235.09	358	248.49	279	94.38
Ga0314777_1007666	Ga0314777_1007666	Ga0314777_1007666	Ga0314777_100766	-	CDS	282	871	448.27	499	157.82	1136	565.61	513	137.93
Ga0314777_10012912	Ga0314777_10012912	Ga0314777_10012912	Ga0314777_100129	-	CDS	372	1178	448.24	441	47.95	1092	438.28	434	77.84	preprotein translocase subunit SecE	KO:K03073
Ga0314777_1027602	Ga0314777_1027602	Ga0314777_1027602	Ga0314777_102760	+	CDS	432	1357	447.66	444	115.38	1446	482.26	486	189.47	Spy/CpxP family protein refolding chaperone	COG3678
Ga0314777_1125341	Ga0314777_1125341	Ga0314777_1125341	Ga0314777_112534	+	CDS	491	1515	444.81	487	153.42	1526	447.64	542	176.74	small subunit ribosomal protein S1	KO:K02945
Ga0314777_10005814	Ga0314777_10005814	Ga0314777_10005814	Ga0314777_100058	+	CDS	444	1443	444.8	443	85.34	1310	412.21	401	137.61	type IV pilus assembly protein PilA	KO:K02650
Ga0314777_1003741	Ga0314777_1003741	Ga0314777_1003741	Ga0314777_100374	-	CDS	105	456	444.09	477	182.26	580	738.49	826	360.97	translation elongation factor EF-Tu-like GTPase	COG0050
Ga0314777_1003273	Ga0314777_1003273	Ga0314777_1003273	Ga0314777_100327	-	CDS	129	410	443.44	414	91.94	570	561.78	574	111.36
Ga0314777_1001672	Ga0314777_1001672	Ga0314777_1001672	Ga0314777_100167	-	CDS	753	2347	441.82	311	287.45	2262	426.97	342	231.41	FKBP-type peptidyl-prolyl cis-trans isomerase FkpA	KO:K03772
Ga0314777_1212471	Ga0314777_1212471	Ga0314777_1212471	Ga0314777_121247	-	CDS	153	519	441.78	463	84.01	309	255.58	265	44.59	small subunit ribosomal protein S2	KO:K02967
Ga0314777_1022322	Ga0314777_1022322	Ga0314777_1022322	Ga0314777_102232	-	CDS	876	2662	437.43	392	247.01	2450	403.16	348	233.86	membrane protease subunit HflC	KO:K04087
Ga0314777_1015783	Ga0314777_1015783	Ga0314777_1015783	Ga0314777_101578	+	CDS	492	1505	437.27	402	207.83	1493	427.43	495	178.36
Ga0314777_1023001	Ga0314777_1023001	Ga0314777_1023001	Ga0314777_102300	-	CDS	321	959	437.01	488	164.77	892	405.53	496	171.97	large subunit ribosomal protein L1	KO:K02863
Ga0314777_1255701	Ga0314777_1255701	Ga0314777_1255701	Ga0314777_125570	+	CDS	233	707	435.3	468	224.03	764	471.35	508	240.41	large subunit ribosomal protein L2	KO:K02886
Ga0314777_1003054	Ga0314777_1003054	Ga0314777_1003054	Ga0314777_100305	+	CDS	1155	3479	431.91	457	78.4	3345	414.67	431	129.62
Ga0314777_1007413	Ga0314777_1007413	Ga0314777_1007413	Ga0314777_100741	-	CDS	744	2240	431.25	240	484.21	3468	683.68	267	879.1	3-oxoacyl-[acyl-carrier protein] reductase	KO:K00059
Ga0314777_10001919	Ga0314777_10001919	Ga0314777_10001919	Ga0314777_100019	-	CDS	753	2244	429.58	413	130.38	2209	421.66	451	119.87	uncharacterized protein (AIM24 family)	COG2013
Ga0314777_10028011	Ga0314777_10028011	Ga0314777_10028011	Ga0314777_100280	+	CDS	879	2658	428.89	390	152.39	2429	400.83	376	112.23	membrane protease subunit HflC	KO:K04087
Ga0314777_1252761	Ga0314777_1252761	Ga0314777_1252761	Ga0314777_125276	+	CDS	237	738	428.86	490	256.12	580	343.79	342	141.26
Ga0314777_1000764	Ga0314777_1000764	Ga0314777_1000764	Ga0314777_100076	-	CDS	1299	3958	428.16	410	79.29	3758	414.71	390	85.29	uncharacterized protein DUF3570	pfam12094
Ga0314777_1006701	Ga0314777_1006701	Ga0314777_1006701	Ga0314777_100670	-	CDS	885	2556	427.79	399	105.63	2580	419.39	440	102.67	elongation factor Ts	KO:K02357
Ga0314777_1004186	Ga0314777_1004186	Ga0314777_1004186	Ga0314777_100418	+	CDS	291	930	427.4	440	53.56	1018	473.22	445	85.28	chaperonin GroES	KO:K04078
Ga0314777_1008041	Ga0314777_1008041	Ga0314777_1008041	Ga0314777_100804	+	CDS	219	736	423.05	438	77.37	792	417.82	429	170.25
Ga0314777_1001625	Ga0314777_1001625	Ga0314777_1001625	Ga0314777_100162	+	CDS	381	1112	422.78	420	63.59	1157	439.32	423	52.78	iron-sulfur cluster insertion protein	KO:K15724
Ga0314777_1005013	Ga0314777_1005013	Ga0314777_1005013	Ga0314777_100501	-	CDS	633	1908	422.73	404	144.11	1881	397.86	308	254.71
Ga0314777_1001016	Ga0314777_1001016	Ga0314777_1001016	Ga0314777_100101	+	CDS	222	686	422.27	415	114.77	701	437.78	501	171.28	cell division protein ZapB	KO:K09892
Ga0314777_1247691	Ga0314777_1247691	Ga0314777_1247691	Ga0314777_124769	+	CDS	255	746	421.91	454	266.77	787	448.97	476	248.46	16S rRNA processing protein RimM	KO:K02860
Ga0314777_1010374	Ga0314777_1010374	Ga0314777_1010374	Ga0314777_101037	-	CDS	432	1281	421.37	432	101.17	1269	413.08	377	179.26	universal stress protein A	KO:K06149
Ga0314777_1000317	Ga0314777_1000317	Ga0314777_1000317	Ga0314777_100031	-	CDS	252	768	420.75	429	38.29	794	452.17	459	36.4	F-type H+-transporting ATPase subunit c	KO:K02110
Ga0314777_1000221	Ga0314777_1000221	Ga0314777_1000221	Ga0314777_100022	+	CDS	378	1157	420.4	401	94.9	1056	391.13	385	99.36	succinate dehydrogenase / fumarate reductase cytochrome b subunit	KO:K00241
Ga0314777_1039202	Ga0314777_1039202	Ga0314777_1039202	Ga0314777_103920	+	CDS	219	716	419.64	431	129.97	763	464.11	509	182.46	translation initiation factor IF-1	KO:K02518
Ga0314777_1009811	Ga0314777_1009811	Ga0314777_1009811	Ga0314777_100981	-	CDS	1689	4926	418.97	403	117.64	4576	389.08	377	118.96	superfamily II DNA/RNA helicase	COG0513
Ga0314777_1002375	Ga0314777_1002375	Ga0314777_1002375	Ga0314777_100237	-	CDS	405	1139	418.94	436	83.42	1287	461.62	483	88.87	biopolymer transport protein ExbD	KO:K03559
Ga0314777_1013543	Ga0314777_1013543	Ga0314777_1013543	Ga0314777_101354	-	CDS	435	1301	417.5	468	135.78	1292	396.42	399	228.15	type IV pilus assembly protein PilA	KO:K02650
Ga0314777_10006714	Ga0314777_10006714	Ga0314777_10006714	Ga0314777_100067	-	CDS	2160	6233	417.18	387	116.03	6124	409.78	382	135.92	3-hydroxyacyl-CoA dehydrogenase/enoyl-CoA hydratase/3-hydroxybutyryl-CoA epimerase/enoyl-CoA isomerase	KO:K01825
Ga0314777_1180672	Ga0314777_1180672	Ga0314777_1180672	Ga0314777_118067	-	CDS	156	480	416.53	470	219.94	729	603.56	714	216.77	large subunit ribosomal protein L16	KO:K02878
Ga0314777_1001292	Ga0314777_1001292	Ga0314777_1001292	Ga0314777_100129	-	CDS	2097	6017	415.83	385	128.7	5935	410.3	379	113.02	elongation factor G	KO:K02355
Ga0314777_1004602	Ga0314777_1004602	Ga0314777_1004602	Ga0314777_100460	-	CDS	516	1505	414.49	421	81.57	1267	353.76	375	79.77	predicted transcriptional regulator YdeE/predicted transcriptional regulator YdeE	COG3708,COG3708
Ga0314777_1100831	Ga0314777_1100831	Ga0314777_1100831	Ga0314777_110083	-	CDS	201	585	414.33	454	150.08	552	400.74	472	187.87	CspA family cold shock protein	KO:K03704
Ga0314777_10000626	Ga0314777_10000626	Ga0314777_10000626	Ga0314777_100006	-	CDS	870	2395	414.13	409	74.41	2412	416.25	406	67.19	F-type H+-transporting ATPase subunit a	KO:K02108
Ga0314777_1028481	Ga0314777_1028481	Ga0314777_1028481	Ga0314777_102848	+	CDS	954	2823	414.13	151	490.68	2756	414.63	157	486.22	polyribonucleotide nucleotidyltransferase	KO:K00962
Ga0314777_1006873	Ga0314777_1006873	Ga0314777_1006873	Ga0314777_100687	+	CDS	804	2346	413.28	377	119.22	2213	391.36	359	170.73	acetyl-CoA carboxylase carboxyl transferase subunit alpha	KO:K01962
Ga0314777_1001149	Ga0314777_1001149	Ga0314777_1001149	Ga0314777_100114	-	CDS	1227	3519	412.52	352	200.17	3872	455.3	352	226.85	cysteine desulfurase	KO:K04487
Ga0314777_1009543	Ga0314777_1009543	Ga0314777_1009543	Ga0314777_100954	-	CDS	246	720	412.02	400	66.18	456	268.39	299	67.76	uncharacterized protein DUF2375	pfam09558
Ga0314777_1000314	Ga0314777_1000314	Ga0314777_1000314	Ga0314777_100031	-	CDS	1542	4419	411.81	405	112.39	4402	410.7	427	106.8	F-type H+-transporting ATPase subunit alpha	KO:K02111
Ga0314777_1004061	Ga0314777_1004061	Ga0314777_1004061	Ga0314777_100406	-	CDS	2370	6766	410.44	376	110.79	6712	403.75	365	147.33	5-methyltetrahydropteroyltriglutamate--homocysteine methyltransferase	KO:K00549
Ga0314777_1002907	Ga0314777_1002907	Ga0314777_1002907	Ga0314777_100290	-	CDS	297	899	408.55	391	85.71	870	409.35	430	66.49	Fe-S cluster biosynthesis and repair protein YggX	COG2924
Ga0314777_1019872	Ga0314777_1019872	Ga0314777_1019872	Ga0314777_101987	+	CDS	300	876	407.92	395	67.62	793	365.56	318	162.02	putative sigma-54 modulation protein	KO:K05808
Ga0314777_1000313	Ga0314777_1000313	Ga0314777_1000313	Ga0314777_100031	-	CDS	861	2422	407.9	399	84.11	2394	406.73	392	56.79	F-type H+-transporting ATPase subunit gamma	KO:K02115
Ga0314777_1000209	Ga0314777_1000209	Ga0314777_1000209	Ga0314777_100020	-	CDS	768	2181	407.49	418	118	2309	429.34	414	146.03	ribulose-5-phosphate 4-epimerase/fuculose-1-phosphate aldolase	COG0235
Ga0314777_1051881	Ga0314777_1051881	Ga0314777_1051881	Ga0314777_105188	-	CDS	845	2489	407.37	448	143.04	2322	392.26	419	102.48	succinate-semialdehyde dehydrogenase/glutarate-semialdehyde dehydrogenase	KO:K00135
Ga0314777_1001269	Ga0314777_1001269	Ga0314777_1001269	Ga0314777_100126	-	CDS	297	903	405.24	435	79.81	870	395.55	410	159.3
Ga0314777_1219791	Ga0314777_1219791	Ga0314777_1219791	Ga0314777_121979	+	CDS	290	814	403.24	411	243.8	969	469.33	523	271.36	large subunit ribosomal protein L19	KO:K02884
Ga0314777_1000316	Ga0314777_1000316	Ga0314777_1000316	Ga0314777_100031	-	CDS	471	1329	402.32	407	58.47	1254	395.43	399	25.95	F-type H+-transporting ATPase subunit b	KO:K02109
Ga0314777_1000516	Ga0314777_1000516	Ga0314777_1000516	Ga0314777_100051	+	CDS	435	1206	401.06	404	100.43	1338	432.94	386	166.3
Ga0314777_10004210	Ga0314777_10004210	Ga0314777_10004210	Ga0314777_100042	-	CDS	675	1893	399.67	383	114.22	1910	413.29	405	87.29	outer membrane protein with glycine zipper	pfam13488
Ga0314777_10006319	Ga0314777_10006319	Ga0314777_10006319	Ga0314777_100063	-	CDS	264	751	397.33	397	62.36	834	473.68	452	78.09	glutaredoxin 3	KO:K03676
Ga0314777_10008119	Ga0314777_10008119	Ga0314777_10008119	Ga0314777_100081	+	CDS	948	2599	396.74	447	146.92	2519	385.86	396	152.74	preprotein translocase subunit SecF	KO:K03074
Ga0314777_1006565	Ga0314777_1006565	Ga0314777_1006565	Ga0314777_100656	-	CDS	258	656	394.22	403	92.52	861	471.78	461	109.89	F-type H+-transporting ATPase subunit c	KO:K02110
Ga0314777_10002319	Ga0314777_10002319	Ga0314777_10002319	Ga0314777_100023	-	CDS	240	693	393.94	417	129.88	705	381.4	448	188.51	uncharacterized protein DUF2789	pfam10982
Ga0314777_10009815	Ga0314777_10009815	Ga0314777_10009815	Ga0314777_100098	-	CDS	225	683	393.33	422	60.92	721	430.94	459	114.15
Ga0314777_1000527	Ga0314777_1000527	Ga0314777_1000527	Ga0314777_100052	+	CDS	579	1585	392.82	384	80.88	1764	416.5	379	92.37	RNA polymerase sigma-70 factor (ECF subfamily)	KO:K03088
Ga0314777_1017313	Ga0314777_1017313	Ga0314777_1017313	Ga0314777_101731	+	CDS	288	768	389.3	375	72.21	711	383.24	381	60.67	chaperonin GroES	KO:K04078
Ga0314777_10006513	Ga0314777_10006513	Ga0314777_10006513	Ga0314777_100065	+	CDS	246	658	388.95	393	55.7	685	389.67	396	60.93	carbon storage regulator	KO:K03563
Ga0314777_1000053	Ga0314777_1000053	Ga0314777_1000053	Ga0314777_100005	+	CDS	1095	2970	388.56	397	87.84	2970	382.82	395	106.14	threonine dehydrogenase-like Zn-dependent dehydrogenase	COG1063
Ga0314777_10003123	Ga0314777_10003123	Ga0314777_10003123	Ga0314777_100031	-	CDS	324	779	388.23	362	209.23	556	259.36	237	114.21	ribonuclease P protein component	KO:K03536
Ga0314777_1003975	Ga0314777_1003975	Ga0314777_1003975	Ga0314777_100397	-	CDS	366	1030	388.16	395	157.59	995	387.05	397	131.15
Ga0314777_1002868	Ga0314777_1002868	Ga0314777_1002868	Ga0314777_100286	+	CDS	675	1872	387.4	394	53.54	1815	366.54	336	112.66	Fe/S biogenesis protein NfuA	KO:K07400
Ga0314777_1001017	Ga0314777_1001017	Ga0314777_1001017	Ga0314777_100101	-	CDS	213	600	386.27	447	101.59	335	259.12	236	87.89	uncharacterized protein DUF1107	pfam06526
Ga0314777_1007415	Ga0314777_1007415	Ga0314777_1007415	Ga0314777_100741	-	CDS	1032	3166	385.16	153	704.84	1461	211.5	150	237.46	glycerol-3-phosphate acyltransferase PlsX	KO:K03621
Ga0314777_1023002	Ga0314777_1023002	Ga0314777_1023002	Ga0314777_102300	-	CDS	432	1151	384.08	389	56.58	1218	406.13	406	68.41	large subunit ribosomal protein L11	KO:K02867
Ga0314777_1002502	Ga0314777_1002502	Ga0314777_1002502	Ga0314777_100250	-	CDS	123	326	384.07	381	81.97	197	231.03	225	81.75
Ga0314777_1011831	Ga0314777_1011831	Ga0314777_1011831	Ga0314777_101183	+	CDS	861	2313	383.55	383	108.14	2187	362.21	358	110.99	RNA polymerase sigma-32 factor	KO:K03089
Ga0314777_1033131	Ga0314777_1033131	Ga0314777_1033131	Ga0314777_103313	-	CDS	576	1505	383.42	398	136.14	1525	378.09	368	189.02	UDP-3-O-[3-hydroxymyristoyl] N-acetylglucosamine deacetylase	KO:K02535
Ga0314777_1002376	Ga0314777_1002376	Ga0314777_1002376	Ga0314777_100237	-	CDS	528	1469	382.99	364	50.38	1457	386.84	374	57.12	biopolymer transport protein ExbB	KO:K03561
Ga0314777_1000369	Ga0314777_1000369	Ga0314777_1000369	Ga0314777_100036	+	CDS	276	774	381.62	440	140.57	768	382.01	388	82.63	sec-independent protein translocase protein TatA	KO:K03116
Ga0314777_1000305	Ga0314777_1000305	Ga0314777_1000305	Ga0314777_100030	+	CDS	1413	3844	381.13	368	128.13	3813	385.64	343	132.33	stearoyl-CoA desaturase (delta-9 desaturase)	KO:K00507
Ga0314777_1193931	Ga0314777_1193931	Ga0314777_1193931	Ga0314777_119393	+	CDS	359	941	380.44	427	218.38	923	370.54	381	195.45	elongation factor Tu	KO:K02358
Ga0314777_1258521	Ga0314777_1258521	Ga0314777_1258521	Ga0314777_125852	-	CDS	173	580	380.21	427	189	592	434.08	486	160.94	small subunit ribosomal protein S10	KO:K02946
Ga0314777_1001949	Ga0314777_1001949	Ga0314777_1001949	Ga0314777_100194	+	CDS	678	1783	379.84	337	130.36	1486	327.59	269	147.6	cytochrome c5	COG3245
Ga0314777_10000622	Ga0314777_10000622	Ga0314777_10000622	Ga0314777_100006	-	CDS	1545	4018	378.89	405	114.58	3860	362.57	370	124.05	F-type H+-transporting ATPase subunit alpha	KO:K02111
Ga0314777_1120261	Ga0314777_1120261	Ga0314777_1120261	Ga0314777_112026	-	CDS	504	1324	378.57	405	181.88	1322	377.82	419	178.53	IS1 family transposase	COG1662
Ga0314777_1013593	Ga0314777_1013593	Ga0314777_1013593	Ga0314777_101359	+	CDS	357	932	378.55	374	128.29	1214	471.87	420	117.65	ribosome-associated protein	KO:K09710
Ga0314777_1003576	Ga0314777_1003576	Ga0314777_1003576	Ga0314777_100357	+	CDS	837	2179	378.37	405	104.87	2147	361.06	367	148.72	pimeloyl-ACP methyl ester carboxylesterase	COG0596
Ga0314777_1003041	Ga0314777_1003041	Ga0314777_1003041	Ga0314777_100304	+	CDS	729	1930	378.26	407	100.71	1948	379.66	390	158.79
Ga0314777_1000018	Ga0314777_1000018	Ga0314777_1000018	Ga0314777_100001	+	CDS	630	1558	378.12	48	489.66	2248	507.72	60	627.29	23S rRNA (uridine2552-2'-O)-methyltransferase	KO:K02427
Ga0314777_1007455	Ga0314777_1007455	Ga0314777_1007455	Ga0314777_100745	-	CDS	411	1087	378.11	379	198.16	1061	367.55	410	132.68	DNA-binding protein H-NS	KO:K03746
Ga0314777_10000113	Ga0314777_10000113	Ga0314777_10000113	Ga0314777_100001	+	CDS	336	872	377.51	362	70.5	903	394.15	395	45.77	preprotein translocase subunit SecG	KO:K03075
Ga0314777_1149641	Ga0314777_1149641	Ga0314777_1149641	Ga0314777_114964	-	CDS	339	625	377.34	184	504.89	1938	776.88	715	514.12	preprotein translocase subunit SecY	KO:K03076
Ga0314777_1004116	Ga0314777_1004116	Ga0314777_1004116	Ga0314777_100411	-	CDS	441	1224	377	367	88.05	1223	387.79	274	205.21	uncharacterized membrane protein YGL010W	COG4539
Ga0314777_1007974	Ga0314777_1007974	Ga0314777_1007974	Ga0314777_100797	+	CDS	2127	5554	376.75	351	120.05	5410	368.27	344	111.69	elongation factor G	KO:K02355
Ga0314777_1029591	Ga0314777_1029591	Ga0314777_1029591	Ga0314777_102959	+	CDS	294	778	376.19	392	176.33	518	247.6	254	131.85	succinyl-CoA synthetase alpha subunit	KO:K01902
Ga0314777_1003477	Ga0314777_1003477	Ga0314777_1003477	Ga0314777_100347	+	CDS	636	1642	374.56	389	60.53	1431	322.13	320	84.1	glutathione S-transferase	COG0625
Ga0314777_1017614	Ga0314777_1017614	Ga0314777_1017614	Ga0314777_101761	+	CDS	225	616	374.5	339	117.76	815	489.86	552	241.93	phosphoenolpyruvate carboxykinase (ATP)	KO:K01610
Ga0314777_1000765	Ga0314777_1000765	Ga0314777_1000765	Ga0314777_100076	-	CDS	240	617	374.02	366	42.4	609	380.7	379	37.67	uncharacterized protein DUF4266	pfam14086
Ga0314777_1005755	Ga0314777_1005755	Ga0314777_1005755	Ga0314777_100575	+	CDS	504	1368	373.95	390	86.23	1338	365.48	379	155.59	starvation-inducible DNA-binding protein	KO:K04047
Ga0314777_1000854	Ga0314777_1000854	Ga0314777_1000854	Ga0314777_100085	+	CDS	441	1171	373.02	391	79.2	932	297.71	320	127.55
Ga0314777_1002066	Ga0314777_1002066	Ga0314777_1002066	Ga0314777_100206	+	CDS	279	771	372.99	377	102.09	946	458.42	431	55.22	DNA-directed RNA polymerase subunit omega	KO:K03060
Ga0314777_1022011	Ga0314777_1022011	Ga0314777_1022011	Ga0314777_102201	+	CDS	390	1025	372.99	408	128.06	1028	369.29	368	130.71
Ga0314777_1010972	Ga0314777_1010972	Ga0314777_1010972	Ga0314777_101097	-	CDS	2094	5453	372.14	375	103.51	5415	364.26	370	117.94	elongation factor G	KO:K02355
Ga0314777_1000087	Ga0314777_1000087	Ga0314777_1000087	Ga0314777_100008	-	CDS	1260	3250	371.96	375	74.49	3068	356.12	348	100.44	isocitrate dehydrogenase	KO:K00031
Ga0314777_1207231	Ga0314777_1207231	Ga0314777_1207231	Ga0314777_120723	-	CDS	300	782	370.94	377	198.67	1004	455.26	487	256.38	small subunit ribosomal protein S12	KO:K02950
Ga0314777_1061012	Ga0314777_1061012	Ga0314777_1061012	Ga0314777_106101	+	CDS	555	1418	370.11	401	110.45	1421	367.75	392	155.11	RNA polymerase-associated protein	KO:K03599
Ga0314777_10002811	Ga0314777_10002811	Ga0314777_10002811	Ga0314777_100028	+	CDS	585	1539	369.71	381	96.58	1519	352.91	358	147.06
Ga0314777_1002014	Ga0314777_1002014	Ga0314777_1002014	Ga0314777_100201	-	CDS	312	791	368.88	390	81.61	949	396.22	378	121.42
Ga0314777_1262021	Ga0314777_1262021	Ga0314777_1262021	Ga0314777_126202	-	CDS	201	545	368.36	401	154.44	461	326.24	356	130.25	elongation factor Tu	KO:K02358
Ga0314777_10001623	Ga0314777_10001623	Ga0314777_10001623	Ga0314777_100016	+	CDS	534	1367	366.91	396	115.04	1423	387.22	381	103.8	type II secretory pathway pseudopilin PulG	COG2165
Ga0314777_1007973	Ga0314777_1007973	Ga0314777_1007973	Ga0314777_100797	+	CDS	228	568	366.9	360	56.1	695	438.04	408	83.43
Ga0314777_1008254	Ga0314777_1008254	Ga0314777_1008254	Ga0314777_100825	-	CDS	1884	4786	365.92	330	98.24	4539	347.55	333	84.13	cell division protease FtsH	KO:K03798
Ga0314777_1001295	Ga0314777_1001295	Ga0314777_1001295	Ga0314777_100129	-	CDS	4227	10596	365.83	212	327.56	10464	360.71	224	295.91	DNA-directed RNA polymerase subunit beta'	KO:K03046
Ga0314777_1006091	Ga0314777_1006091	Ga0314777_1006091	Ga0314777_100609	+	CDS	732	1782	365.83	332	201.84	1831	407.52	390	253.02	putative transposase	KO:K07496
Ga0314777_1000394	Ga0314777_1000394	Ga0314777_1000394	Ga0314777_100039	-	CDS	921	2341	365.48	304	127.07	2524	381.9	348	129.06	UDP-3-O-[3-hydroxymyristoyl] N-acetylglucosamine deacetylase	KO:K02535
Ga0314777_1083191	Ga0314777_1083191	Ga0314777_1083191	Ga0314777_108319	+	CDS	273	644	365.19	407	235.49	678	337	366	115.03	preprotein translocase subunit SecG	KO:K03075
Ga0314777_1045842	Ga0314777_1045842	Ga0314777_1045842	Ga0314777_104584	-	CDS	477	1290	364.78	359	66.83	1164	344.24	358	94.97	SsrA-binding protein	KO:K03664
Ga0314777_1257811	Ga0314777_1257811	Ga0314777_1257811	Ga0314777_125781	+	CDS	222	569	364.64	448	188.77	449	284.98	314	133.38	elongation factor Tu	KO:K02358
Ga0314777_1256421	Ga0314777_1256421	Ga0314777_1256421	Ga0314777_125642	+	CDS	230	593	363.96	395	169.94	468	288.7	274	133.01
Ga0314777_1000549	Ga0314777_1000549	Ga0314777_1000549	Ga0314777_100054	+	CDS	630	1585	363.55	367	100.61	1659	375.5	397	133.96	outer membrane lipoprotein LolB	KO:K02494
Ga0314777_1003476	Ga0314777_1003476	Ga0314777_1003476	Ga0314777_100347	+	CDS	678	1698	363.47	359	74.14	1782	381.6	384	52.42	putative intracellular protease/amidase	COG0693
Ga0314777_1002074	Ga0314777_1002074	Ga0314777_1002074	Ga0314777_100207	+	CDS	906	2322	363.11	355	96.76	2117	334.45	302	94.5	4-hydroxy-tetrahydrodipicolinate synthase	KO:K01714
Ga0314777_1001203	Ga0314777_1001203	Ga0314777_1001203	Ga0314777_100120	-	CDS	381	1048	362.86	360	115.02	1009	356.52	373	63.1
Ga0314777_1003911	Ga0314777_1003911	Ga0314777_1003911	Ga0314777_100391	-	CDS	603	1554	361.61	308	147.03	1516	351.13	345	79.74	single-strand DNA-binding protein	KO:K03111
Ga0314777_1254081	Ga0314777_1254081	Ga0314777_1254081	Ga0314777_125408	+	CDS	206	540	360.87	413	161.13	739	488.87	577	214.85	small subunit ribosomal protein S9	KO:K02996
Ga0314777_10017110	Ga0314777_10017110	Ga0314777_10017110	Ga0314777_100171	-	CDS	681	1694	360.73	337	131.81	1558	336.94	383	154.39	phosphoribosylanthranilate isomerase	KO:K01817
Ga0314777_10003214	Ga0314777_10003214	Ga0314777_10003214	Ga0314777_100032	+	CDS	330	861	360.67	339	110.47	794	339.95	356	90.78
Ga0314777_1000481	Ga0314777_1000481	Ga0314777_1000481	Ga0314777_100048	+	CDS	795	1989	360.67	367	145.15	1991	360.34	348	173.79	methionyl aminopeptidase	KO:K01265
Ga0314777_1011283	Ga0314777_1011283	Ga0314777_1011283	Ga0314777_101128	+	CDS	930	2032	360.48	172	648.81	4152	738.07	168	1692.57	tRNA pseudouridine55 synthase	KO:K03177
Ga0314777_1043011	Ga0314777_1043011	Ga0314777_1043011	Ga0314777_104301	+	CDS	555	1373	359.7	361	64.01	1174	308.34	320	47.83	uncharacterized protein DUF4402	pfam14352
Ga0314777_1006563	Ga0314777_1006563	Ga0314777_1006563	Ga0314777_100656	-	CDS	537	1345	359.14	357	35.95	1259	340.7	348	50.66	F-type H+-transporting ATPase subunit delta	KO:K02113
Ga0314777_1018701	Ga0314777_1018701	Ga0314777_1018701	Ga0314777_101870	+	CDS	471	1200	358.63	346	123.18	1093	330.08	354	68.42	starvation-inducible DNA-binding protein	KO:K04047
Ga0314777_1002378	Ga0314777_1002378	Ga0314777_1002378	Ga0314777_100237	-	CDS	783	1870	357.78	290	132.03	1672	322.67	258	138.5	uncharacterized protein DUF3450	pfam11932
Ga0314777_10014718	Ga0314777_10014718	Ga0314777_10014718	Ga0314777_100147	-	CDS	255	620	357.24	349	44.2	521	296.91	310	48.56
Ga0314777_1036621	Ga0314777_1036621	Ga0314777_1036621	Ga0314777_103662	+	CDS	114	362	356.21	365	34.17	149	144.16	152	30.48
Ga0314777_1011832	Ga0314777_1011832	Ga0314777_1011832	Ga0314777_101183	+	CDS	681	1680	356.14	331	88.36	1730	364.66	342	112.8	two-component system OmpR family response regulator	KO:K02483
Ga0314777_1003272	Ga0314777_1003272	Ga0314777_1003272	Ga0314777_100327	-	CDS	132	343	355.52	335	114.49	226	230.89	222	93.64
Ga0314777_1146221	Ga0314777_1146221	Ga0314777_1146221	Ga0314777_114622	+	CDS	420	1042	354.57	398	124.93	1126	386.92	442	131.87	large subunit ribosomal protein L25	KO:K02897
Ga0314777_1233631	Ga0314777_1233631	Ga0314777_1233631	Ga0314777_123363	-	CDS	308	769	354.36	313	244.15	617	280.82	289	170.09	large subunit ribosomal protein L10	KO:K02864
Ga0314777_1073871	Ga0314777_1073871	Ga0314777_1073871	Ga0314777_107387	-	CDS	519	1302	354.25	376	81.89	1224	336.59	352	93.87	transposase	COG3335
Ga0314777_1007575	Ga0314777_1007575	Ga0314777_1007575	Ga0314777_100757	-	CDS	1869	4741	352.02	277	294.5	4604	349.49	288	254.12	cation/acetate symporter	KO:K14393
Ga0314777_1005413	Ga0314777_1005413	Ga0314777_1005413	Ga0314777_100541	+	CDS	342	841	351.61	365	140.95	787	326.79	336	147.33	monothiol glutaredoxin	KO:K07390
Ga0314777_1100952	Ga0314777_1100952	Ga0314777_1100952	Ga0314777_110095	-	CDS	188	466	350.44	424	142.36	205	147.34	168	54.74	large subunit ribosomal protein L19	KO:K02884
Ga0314777_10012911	Ga0314777_10012911	Ga0314777_10012911	Ga0314777_100129	-	CDS	552	1301	350.18	344	122.65	1236	325.37	322	129.35	transcriptional antiterminator NusG	KO:K02601
Ga0314777_1115591	Ga0314777_1115591	Ga0314777_1115591	Ga0314777_111559	+	CDS	377	930	349.86	397	148.6	969	332.92	293	230.19	polar amino acid transport system substrate-binding protein	KO:K02030
Ga0314777_10028010	Ga0314777_10028010	Ga0314777_10028010	Ga0314777_100280	+	CDS	1161	2798	349.66	357	65.25	2757	341.87	337	64.63	membrane protease subunit HflK	KO:K04088
Ga0314777_1074261	Ga0314777_1074261	Ga0314777_1074261	Ga0314777_107426	-	CDS	474	1173	348.96	345	121.91	1136	333.7	342	107.75	small subunit ribosomal protein S4	KO:K02986
Ga0314777_1013594	Ga0314777_1013594	Ga0314777_1013594	Ga0314777_101359	+	CDS	471	1122	348.89	381	137.14	896	281.87	286	113.02	23S rRNA (pseudouridine1915-N3)-methyltransferase	KO:K00783
Ga0314777_10000511	Ga0314777_10000511	Ga0314777_10000511	Ga0314777_100005	-	CDS	285	726	348.59	368	53.22	738	357.56	346	74.52	sec-independent protein translocase protein TatA	KO:K03116
Ga0314777_1006813	Ga0314777_1006813	Ga0314777_1006813	Ga0314777_100681	-	CDS	924	2079	347.84	322	100.37	2277	353.86	340	67.78	electron transfer flavoprotein alpha subunit	KO:K03522
Ga0314777_1186631	Ga0314777_1186631	Ga0314777_1186631	Ga0314777_118663	+	CDS	287	720	347.44	363	125.2	756	355.09	405	167.38	large subunit ribosomal protein L16	KO:K02878
Ga0314777_1000095	Ga0314777_1000095	Ga0314777_1000095	Ga0314777_100009	-	CDS	528	1259	347.06	377	96.69	1213	331.42	350	74.69	protease I	KO:K05520
Ga0314777_1001334	Ga0314777_1001334	Ga0314777_1001334	Ga0314777_100133	-	CDS	978	2400	346.66	344	105.16	2325	337.22	310	155.88	NADPH:quinone reductase-like Zn-dependent oxidoreductase	COG0604
Ga0314777_1009943	Ga0314777_1009943	Ga0314777_1009943	Ga0314777_100994	-	CDS	1032	2518	345.6	342	96.17	2555	352.27	315	150.17	alcohol dehydrogenase	KO:K18369
Ga0314777_1056161	Ga0314777_1056161	Ga0314777_1056161	Ga0314777_105616	+	CDS	525	1226	342.24	387	236.21	1014	279.95	344	191.16
Ga0314777_1005642	Ga0314777_1005642	Ga0314777_1005642	Ga0314777_100564	+	CDS	549	1290	341.33	358	113.82	1127	297.07	316	146.38
Ga0314777_10003619	Ga0314777_10003619	Ga0314777_10003619	Ga0314777_100036	+	CDS	327	794	339.47	349	136.13	796	331.72	329	165.87	thioredoxin 1	KO:K03671
Ga0314777_10022710	Ga0314777_10022710	Ga0314777_10022710	Ga0314777_100227	+	CDS	429	1026	338.28	346	85.33	1085	355.22	333	135.71
Ga0314777_1010551	Ga0314777_1010551	Ga0314777_1010551	Ga0314777_101055	+	CDS	93	130	337.92	358	203.08	351	541.74	548	206.48	large subunit ribosomal protein L29	KO:K02904
Ga0314777_1073312	Ga0314777_1073312	Ga0314777_1073312	Ga0314777_107331	-	CDS	423	1020	337.6	327	174.13	917	309.53	307	162.77	F-type H+-transporting ATPase subunit epsilon	KO:K02114
Ga0314777_1000234	Ga0314777_1000234	Ga0314777_1000234	Ga0314777_100023	-	CDS	798	1861	336.79	336	83.32	1854	333.36	331	67.46	cell division protein FtsQ	KO:K03589
Ga0314777_1000227	Ga0314777_1000227	Ga0314777_1000227	Ga0314777_100022	+	CDS	1452	3374	335.64	327	91.56	3397	339.52	341	54.72	dihydrolipoamide dehydrogenase	KO:K00382
Ga0314777_1015162	Ga0314777_1015162	Ga0314777_1015162	Ga0314777_101516	+	CDS	740	1818	335.29	361	117.45	2012	358.4	338	189.87	4-aminobutyrate aminotransferase/(S)-3-amino-2-methylpropionate transaminase	KO:K07250
Ga0314777_1000938	Ga0314777_1000938	Ga0314777_1000938	Ga0314777_100093	+	CDS	501	1205	334.56	348	56.63	1085	322.58	322	75.03
Ga0314777_1002149	Ga0314777_1002149	Ga0314777_1002149	Ga0314777_100214	-	CDS	690	1638	333.59	80	571.96	3324	672.87	88	1177.67	cytidylate kinase	KO:K00945
Ga0314777_1000649	Ga0314777_1000649	Ga0314777_1000649	Ga0314777_100064	-	CDS	387	968	333.04	270	116.3	871	321.1	299	58.81	uncharacterized protein DUF3718	pfam12514
Ga0314777_1015803	Ga0314777_1015803	Ga0314777_1015803	Ga0314777_101580	+	CDS	474	1092	332.64	372	110.74	1086	325.08	358	186.08	starvation-inducible DNA-binding protein	KO:K04047
Ga0314777_1006564	Ga0314777_1006564	Ga0314777_1006564	Ga0314777_100656	-	CDS	471	1055	329.59	318	66.36	1018	318.42	322	42.15	F-type H+-transporting ATPase subunit b	KO:K02109
Ga0314777_1002075	Ga0314777_1002075	Ga0314777_1002075	Ga0314777_100207	+	CDS	387	899	329.2	382	105.86	895	336.7	336	109.91	uncharacterized lipoprotein	COG3317
Ga0314777_1001175	Ga0314777_1001175	Ga0314777_1001175	Ga0314777_100117	+	CDS	351	801	326.9	289	73.09	817	332.55	326	61.24	iron-sulfur cluster insertion protein	KO:K15724
Ga0314777_1000801	Ga0314777_1000801	Ga0314777_1000801	Ga0314777_100080	+	CDS	717	1699	326.67	331	107.86	1630	325.44	335	39.81	predicted secreted protein	COG3471
Ga0314777_10004321	Ga0314777_10004321	Ga0314777_10004321	Ga0314777_100043	-	CDS	699	1611	326.63	309	173.67	1670	341.99	302	144.56	ubiquinol-cytochrome c reductase cytochrome c1 subunit	KO:K00413
Ga0314777_1000743	Ga0314777_1000743	Ga0314777_1000743	Ga0314777_100074	+	CDS	138	400	326.33	340	65.48	228	224.28	234	43.42
Ga0314777_1011032	Ga0314777_1011032	Ga0314777_1011032	Ga0314777_101103	+	CDS	2163	4952	325.66	315	94.76	4824	320.7	311	73
Ga0314777_1254491	Ga0314777_1254491	Ga0314777_1254491	Ga0314777_125449	+	CDS	174	489	325.18	364	145.21	285	207.48	221	63.08	chaperonin GroEL	KO:K04077
Ga0314777_1000853	Ga0314777_1000853	Ga0314777_1000853	Ga0314777_100085	+	CDS	1158	2549	325.11	303	85.56	2561	329.53	326	63.67	uncharacterized protein DUF4043	pfam13252
Ga0314777_1000874	Ga0314777_1000874	Ga0314777_1000874	Ga0314777_100087	+	CDS	519	1187	324.76	305	160.83	1103	309.14	329	102.72
Ga0314777_10006317	Ga0314777_10006317	Ga0314777_10006317	Ga0314777_100063	+	CDS	657	1516	324.38	319	54.21	1482	312.72	314	104.45	adenylate kinase	KO:K00939
Ga0314777_1262521	Ga0314777_1262521	Ga0314777_1262521	Ga0314777_126252	-	CDS	120	367	324.03	409	143.03	534	453.54	573	191.59	large subunit ribosomal protein L35	KO:K02916
Ga0314777_10000619	Ga0314777_10000619	Ga0314777_10000619	Ga0314777_100006	-	CDS	417	936	323.54	330	56.62	759	261.35	281	82.03	F-type H+-transporting ATPase subunit epsilon	KO:K02114
Ga0314777_1004111	Ga0314777_1004111	Ga0314777_1004111	Ga0314777_100411	-	CDS	300	729	323.49	300	97.04	774	365.9	369	115.06
Ga0314777_1000073	Ga0314777_1000073	Ga0314777_1000073	Ga0314777_100007	+	CDS	615	1370	323.14	331	113.44	1464	347.32	320	155.4
Ga0314777_1140602	Ga0314777_1140602	Ga0314777_1140602	Ga0314777_114060	-	CDS	176	435	323.01	367	114.81	279	214.23	234	64.26	elongation factor Ts	KO:K02357
Ga0314777_1002902	Ga0314777_1002902	Ga0314777_1002902	Ga0314777_100290	+	CDS	957	2175	322.5	334	101.45	2123	318.36	321	122.92	phosphate transport system permease protein	KO:K02037
Ga0314777_1008883	Ga0314777_1008883	Ga0314777_1008883	Ga0314777_100888	-	CDS	966	2161	322.26	323	104.25	2143	320.34	314	94.96	cysteine synthase A	KO:K01738
Ga0314777_1009742	Ga0314777_1009742	Ga0314777_1009742	Ga0314777_100974	-	CDS	972	2204	322.17	312	62.19	2183	318.09	305	103.55	phosphate transport system substrate-binding protein	KO:K02040
Ga0314777_1007576	Ga0314777_1007576	Ga0314777_1007576	Ga0314777_100757	-	CDS	261	539	321.43	341	67.73	514	285.73	290	61.16	uncharacterized membrane protein	COG4327
Ga0314777_1055782	Ga0314777_1055782	Ga0314777_1055782	Ga0314777_105578	+	CDS	552	1222	321.2	324	109.41	1129	294.78	298	104.64	cytochrome b	COG3658
Ga0314777_1001006	Ga0314777_1001006	Ga0314777_1001006	Ga0314777_100100	-	CDS	2850	6201	321.02	249	173.73	5962	303.43	254	141.2	formate dehydrogenase major subunit	KO:K00123
Ga0314777_1019632	Ga0314777_1019632	Ga0314777_1019632	Ga0314777_101963	+	CDS	1257	2804	320.75	316	113.71	2801	321.34	306	123.09	peptide methionine sulfoxide reductase msrA/msrB	KO:K12267
Ga0314777_1002809	Ga0314777_1002809	Ga0314777_1002809	Ga0314777_100280	+	CDS	1308	2940	319.18	357	125.85	2969	327.31	301	140.33	GTP-binding protein HflX	KO:K03665
Ga0314777_1003475	Ga0314777_1003475	Ga0314777_1003475	Ga0314777_100347	+	CDS	1062	2370	319.02	320	64.79	2405	324.09	323	76.59
Ga0314777_1000797	Ga0314777_1000797	Ga0314777_1000797	Ga0314777_100079	-	CDS	471	1013	318.12	353	80.98	1028	311.47	302	66.33	starvation-inducible DNA-binding protein	KO:K04047
Ga0314777_1251821	Ga0314777_1251821	Ga0314777_1251821	Ga0314777_125182	-	CDS	78	88	317.79	342	112.68	285	348.18	368	39.08
Ga0314777_1007152	Ga0314777_1007152	Ga0314777_1007152	Ga0314777_100715	-	CDS	279	616	317.52	326	157.34	622	310.4	340	177.78	peptidyl-prolyl cis-trans isomerase C	KO:K03769
Ga0314777_10000316	Ga0314777_10000316	Ga0314777_10000316	Ga0314777_100003	+	CDS	1794	3928	315.06	314	235.92	3865	309.56	329	222.67	alkylation response protein AidB-like acyl-CoA dehydrogenase	COG1960
Ga0314777_1044011	Ga0314777_1044011	Ga0314777_1044011	Ga0314777_104401	+	CDS	288	646	314.83	331	101.31	723	359.42	370	56.77	chaperonin GroES	KO:K04078
Ga0314777_1074262	Ga0314777_1074262	Ga0314777_1074262	Ga0314777_107426	-	CDS	234	521	314.77	342	198.16	523	337.68	418	130.14	small subunit ribosomal protein S11	KO:K02948
Ga0314777_1005537	Ga0314777_1005537	Ga0314777_1005537	Ga0314777_100553	+	CDS	207	461	314.5	376	137.3	633	428.16	435	106.28	cell division protein ZapB	KO:K09892
Ga0314777_1070741	Ga0314777_1070741	Ga0314777_1070741	Ga0314777_107074	-	CDS	752	1632	314.42	309	132.23	1727	333.64	313	143.43	chaperonin GroEL	KO:K04077
Ga0314777_1244481	Ga0314777_1244481	Ga0314777_1244481	Ga0314777_124448	-	CDS	159	332	313.98	310	91.42	267	230.79	246	73.47	small subunit ribosomal protein S12	KO:K02950
Ga0314777_1088481	Ga0314777_1088481	Ga0314777_1088481	Ga0314777_108848	-	CDS	390	884	313.88	336	106.51	1047	355.3	387	160.92	electron transfer flavoprotein beta subunit	KO:K03521
Ga0314777_1231301	Ga0314777_1231301	Ga0314777_1231301	Ga0314777_123130	-	CDS	144	332	313.05	324	77.47	348	343.76	341	175.65	small subunit ribosomal protein S12	KO:K02950
Ga0314777_10000620	Ga0314777_10000620	Ga0314777_10000620	Ga0314777_100006	-	CDS	1434	3072	312.84	313	76.99	3133	318.38	315	56.71	F-type H+-transporting ATPase subunit beta	KO:K02112
Ga0314777_1000224	Ga0314777_1000224	Ga0314777_1000224	Ga0314777_100022	+	CDS	711	1500	312.84	289	69.86	1477	301.2	294	46.2	succinate dehydrogenase / fumarate reductase iron-sulfur subunit	KO:K00240
Ga0314777_1010133	Ga0314777_1010133	Ga0314777_1010133	Ga0314777_101013	+	CDS	111	169	312.26	352	62.75	206	242.06	247	25.79	predicted outer membrane lipoprotein	COG4890
Ga0314777_1019551	Ga0314777_1019551	Ga0314777_1019551	Ga0314777_101955	+	CDS	1122	2453	312.01	314	45.44	2430	298.68	298	100.99	OOP family OmpA-OmpF porin	KO:K03286
Ga0314777_1000083	Ga0314777_1000083	Ga0314777_1000083	Ga0314777_100008	-	CDS	1257	2752	311.72	306	56.75	2638	301.68	304	54.26	glycine hydroxymethyltransferase	KO:K00600
Ga0314777_1039251	Ga0314777_1039251	Ga0314777_1039251	Ga0314777_103925	-	CDS	435	952	311.51	347	114.08	1074	350.9	386	139.49	peroxiredoxin (alkyl hydroperoxide reductase subunit C)	KO:K03386
Ga0314777_10000910	Ga0314777_10000910	Ga0314777_10000910	Ga0314777_100009	-	CDS	501	1077	310.88	342	81.71	1076	308.02	310	95.78	ribosome maturation factor RimP	KO:K09748
Ga0314777_1007241	Ga0314777_1007241	Ga0314777_1007241	Ga0314777_100724	+	CDS	2784	6054	310.26	236	205.22	6028	306.38	239	179.45	outer membrane receptor protein involved in Fe transport	COG1629
Ga0314777_1000098	Ga0314777_1000098	Ga0314777_1000098	Ga0314777_100009	-	CDS	2724	5911	308.68	301	67.67	5709	301.13	297	52.05	translation initiation factor IF-2	KO:K02519
Ga0314777_1000315	Ga0314777_1000315	Ga0314777_1000315	Ga0314777_100031	-	CDS	534	1129	308.23	277	75.23	1087	294.53	288	42.78	F-type H+-transporting ATPase subunit delta	KO:K02113
Ga0314777_1059332	Ga0314777_1059332	Ga0314777_1059332	Ga0314777_105933	-	CDS	333	732	308.07	265	219.91	729	315.03	318	202.3	DNA-binding protein HU-beta	KO:K03530
Ga0314777_1124221	Ga0314777_1124221	Ga0314777_1124221	Ga0314777_112422	+	CDS	444	1013	308.01	405	212.96	1016	327.97	290	266.87
Ga0314777_10002413	Ga0314777_10002413	Ga0314777_10002413	Ga0314777_100024	+	CDS	381	857	307.78	254	113.96	888	315.38	232	173.48
Ga0314777_1002377	Ga0314777_1002377	Ga0314777_1002377	Ga0314777_100237	-	CDS	1356	2820	307.22	270	87.57	2876	312.09	300	75.44	biopolymer transport protein ExbB	KO:K03561
Ga0314777_1252661	Ga0314777_1252661	Ga0314777_1252661	Ga0314777_125266	-	CDS	246	520	305.42	350	181.06	498	292.57	327	152.62	small subunit ribosomal protein S13	KO:K02952
Ga0314777_1024154	Ga0314777_1024154	Ga0314777_1024154	Ga0314777_102415	+	CDS	252	617	304.92	318	55.66	735	329.26	276	128.2
Ga0314777_1009562	Ga0314777_1009562	Ga0314777_1009562	Ga0314777_100956	-	CDS	705	1550	304.31	264	124.17	1509	309.25	280	93.17	succinate dehydrogenase / fumarate reductase iron-sulfur subunit	KO:K00240
Ga0314777_1001867	Ga0314777_1001867	Ga0314777_1001867	Ga0314777_100186	+	CDS	249	505	303.42	313	60.61	352	228.53	233	122.41
Ga0314777_1165641	Ga0314777_1165641	Ga0314777_1165641	Ga0314777_116564	-	CDS	138	320	302.35	320	32.66	474	438.75	474	93.39	D-tyrosyl-tRNA(Tyr) deacylase	KO:K07560
Ga0314777_1018001	Ga0314777_1018001	Ga0314777_1018001	Ga0314777_101800	-	CDS	645	1356	301.83	319	75.41	1350	303.53	341	91.59	membrane protease subunit HflK	KO:K04088
Ga0314777_1007665	Ga0314777_1007665	Ga0314777_1007665	Ga0314777_100766	-	CDS	258	498	301.58	291	73.04	357	205.07	213	62.75
Ga0314777_10000618	Ga0314777_10000618	Ga0314777_10000618	Ga0314777_100006	-	CDS	717	1507	301.3	302	52.08	1403	283.84	312	80.39	two-component system response regulator RstA	KO:K07661
Ga0314777_10009415	Ga0314777_10009415	Ga0314777_10009415	Ga0314777_100094	+	CDS	294	629	301.26	304	43.59	613	306.05	300	39.49
Ga0314777_10019512	Ga0314777_10019512	Ga0314777_10019512	Ga0314777_100195	-	CDS	444	924	300.87	323	114.93	943	295.81	324	115.02	DnaK suppressor protein	KO:K06204
Ga0314777_10009414	Ga0314777_10009414	Ga0314777_10009414	Ga0314777_100094	+	CDS	1110	2306	300.69	298	42.67	2261	291.81	295	45.25	drug/metabolite transporter (DMT)-like permease	COG0697
Ga0314777_1253621	Ga0314777_1253621	Ga0314777_1253621	Ga0314777_125362	+	CDS	243	506	299.54	330	162.7	771	465.14	589	286.14
Ga0314777_10006116	Ga0314777_10006116	Ga0314777_10006116	Ga0314777_100061	+	CDS	528	1104	299.45	285	148.75	1099	295.12	258	133.12	MSHA pilin protein MshA	KO:K10924
Ga0314777_1056521	Ga0314777_1056521	Ga0314777_1056521	Ga0314777_105652	-	CDS	807	1749	299.32	232	207.23	1772	293.34	232	280.75
Ga0314777_1000711	Ga0314777_1000711	Ga0314777_1000711	Ga0314777_100071	-	CDS	636	1351	299.25	321	68.89	1258	279.63	281	138.56	outer membrane protein	KO:K07275
Ga0314777_1114452	Ga0314777_1114452	Ga0314777_1114452	Ga0314777_111445	-	CDS	243	530	299.12	322	114.4	729	405.86	416	70.9	sec-independent protein translocase protein TatA	KO:K03116
Ga0314777_1001891	Ga0314777_1001891	Ga0314777_1001891	Ga0314777_100189	-	CDS	1848	3815	298.98	304	75.81	3610	283.05	294	78.71	GTP-binding protein	KO:K06207
Ga0314777_1000222	Ga0314777_1000222	Ga0314777_1000222	Ga0314777_100022	+	CDS	408	828	298.62	313	59.89	765	275.55	269	60.42	succinate dehydrogenase / fumarate reductase membrane anchor subunit	KO:K00242
Ga0314777_1022551	Ga0314777_1022551	Ga0314777_1022551	Ga0314777_102255	-	CDS	150	371	298.2	325	65.62	554	450.22	504	120.62	malate dehydrogenase (oxaloacetate-decarboxylating)(NADP+)	KO:K00029
Ga0314777_1008241	Ga0314777_1008241	Ga0314777_1008241	Ga0314777_100824	-	CDS	123	254	298.09	264	126.27	182	221.61	214	107.09	elongation factor Tu	KO:K02358
Ga0314777_1100171	Ga0314777_1100171	Ga0314777_1100171	Ga0314777_110017	-	CDS	216	460	297.86	360	180.92	1851	1062.12	1556	931.21
Ga0314777_10006419	Ga0314777_10006419	Ga0314777_10006419	Ga0314777_100064	+	CDS	333	706	297.79	327	93.14	726	308.9	287	137.56	uncharacterized protein DUF3144	pfam11342
Ga0314777_1249491	Ga0314777_1249491	Ga0314777_1249491	Ga0314777_124949	-	CDS	234	485	295.53	331	143.94	567	343.7	365	166.76	large subunit ribosomal protein L28	KO:K02902
Ga0314777_1016271	Ga0314777_1016271	Ga0314777_1016271	Ga0314777_101627	+	CDS	120	98	295.23	309	227.29	220	315.47	307	180.63
Ga0314777_1004279	Ga0314777_1004279	Ga0314777_1004279	Ga0314777_100427	-	CDS	351	752	294.63	266	89.01	755	285.88	295	96.85
Ga0314777_1005238	Ga0314777_1005238	Ga0314777_1005238	Ga0314777_100523	+	CDS	312	652	294.59	309	98.39	756	316.75	297	177.82
Ga0314777_10009416	Ga0314777_10009416	Ga0314777_10009416	Ga0314777_100094	+	CDS	111	243	294.29	289	46.04	135	182.28	182	31.92
Ga0314777_1010322	Ga0314777_1010322	Ga0314777_1010322	Ga0314777_101032	+	CDS	195	388	292.68	325	79.79	508	383.8	398	59.73
Ga0314777_1001873	Ga0314777_1001873	Ga0314777_1001873	Ga0314777_100187	+	CDS	603	1245	292.53	284	87.24	1317	312.72	302	119.09
Ga0314777_1005721	Ga0314777_1005721	Ga0314777_1005721	Ga0314777_100572	+	CDS	405	812	292.51	330	109.79	693	239.28	265	64.05	flagellin	KO:K02406
Ga0314777_1001296	Ga0314777_1001296	Ga0314777_1001296	Ga0314777_100129	-	CDS	4032	8206	292.07	208	217.64	8043	288.99	186	205.6	DNA-directed RNA polymerase subunit beta	KO:K03043
Ga0314777_1033562	Ga0314777_1033562	Ga0314777_1033562	Ga0314777_103356	+	CDS	297	616	291.94	330	97.18	736	343.92	316	106.05	integration host factor subunit beta	KO:K05788
Ga0314777_1002508	Ga0314777_1002508	Ga0314777_1002508	Ga0314777_100250	-	CDS	1056	2180	291.91	291	76.15	2064	282.38	285	78.56	predicted porin	COG3203
Ga0314777_1012654	Ga0314777_1012654	Ga0314777_1012654	Ga0314777_101265	+	CDS	690	1425	291.45	298	126.13	1526	294.09	218	198.87	acetyl-CoA C-acetyltransferase	KO:K00626
Ga0314777_1044012	Ga0314777_1044012	Ga0314777_1044012	Ga0314777_104401	+	CDS	635	1261	290.6	284	101.94	1194	273.02	292	86.37	chaperonin GroEL	KO:K04077
Ga0314777_1010115	Ga0314777_1010115	Ga0314777_1010115	Ga0314777_101011	+	CDS	627	1294	290.55	285	75.02	1279	272.02	245	120.26
Ga0314777_1007286	Ga0314777_1007286	Ga0314777_1007286	Ga0314777_100728	-	CDS	609	1262	290.52	291	64.61	1271	293.1	263	140.89
Ga0314777_10005511	Ga0314777_10005511	Ga0314777_10005511	Ga0314777_100055	+	CDS	288	595	289.9	302	87.92	623	303.84	310	162.42
Ga0314777_1001993	Ga0314777_1001993	Ga0314777_1001993	Ga0314777_100199	+	CDS	402	852	289.44	295	37.68	705	254.6	242	99.3
Ga0314777_1003894	Ga0314777_1003894	Ga0314777_1003894	Ga0314777_100389	+	CDS	294	606	289.02	306	51.93	624	298.16	291	102.29
Ga0314777_1042362	Ga0314777_1042362	Ga0314777_1042362	Ga0314777_104236	-	CDS	717	1458	288.63	290	74.11	1213	243.84	250	69.1	uncharacterized protein DUF4402	pfam14352
Ga0314777_1223251	Ga0314777_1223251	Ga0314777_1223251	Ga0314777_122325	-	CDS	120	279	288.33	365	155.62	315	310.13	357	152.14
Ga0314777_1016684	Ga0314777_1016684	Ga0314777_1016684	Ga0314777_101668	-	CDS	183	379	287.45	310	78.69	329	245.6	252	61.54
Ga0314777_1251851	Ga0314777_1251851	Ga0314777_1251851	Ga0314777_125185	-	CDS	245	492	287.38	276	131.28	532	313.44	329	162.5	large subunit ribosomal protein L16	KO:K02878
Ga0314777_10019113	Ga0314777_10019113	Ga0314777_10019113	Ga0314777_100191	-	CDS	1428	2776	287.29	171	214.55	2543	261.24	143	215.29	cytochrome c oxidase cbb3-type subunit 1	KO:K00404
Ga0314777_1002853	Ga0314777_1002853	Ga0314777_1002853	Ga0314777_100285	+	CDS	435	885	286.51	289	73.38	705	239.4	267	68.98	type IV pilus assembly protein PilA	KO:K02650
Ga0314777_1002599	Ga0314777_1002599	Ga0314777_1002599	Ga0314777_100259	+	CDS	291	586	285.9	304	98.5	684	332.31	303	113.24	drug/metabolite transporter (DMT)-like permease	COG0697
Ga0314777_1001453	Ga0314777_1001453	Ga0314777_1001453	Ga0314777_100145	-	CDS	507	939	285.69	319	136.98	1134	317.35	338	71.56	SCP-2 sterol transfer family protein	pfam02036
Ga0314777_1005772	Ga0314777_1005772	Ga0314777_1005772	Ga0314777_100577	+	CDS	765	1513	285.12	296	55.46	1509	284	288	26.97	two-component system phosphate regulon response regulator OmpR	KO:K07659
Ga0314777_1104761	Ga0314777_1104761	Ga0314777_1104761	Ga0314777_110476	+	CDS	468	972	284.65	195	197.9	978	296.97	281	149.23	RNA-directed DNA polymerase	KO:K00986
Ga0314777_1004722	Ga0314777_1004722	Ga0314777_1004722	Ga0314777_100472	+	CDS	1176	2304	284.55	282	126.31	2304	284.06	284	125.38	alpha-tubulin suppressor-like RCC1 family protein/alpha-tubulin suppressor-like RCC1 family protein	COG5184,COG5184
Ga0314777_1006562	Ga0314777_1006562	Ga0314777_1006562	Ga0314777_100656	-	CDS	1545	3016	284.44	284	60.88	2970	281.51	280	44.92	F-type H+-transporting ATPase subunit alpha	KO:K02111
Ga0314777_1001379	Ga0314777_1001379	Ga0314777_1001379	Ga0314777_100137	+	CDS	1341	2636	284.43	294	73.12	2567	280.35	279	73.63	Na+-transporting NADH:ubiquinone oxidoreductase subunit A	KO:K00346
Ga0314777_10001617	Ga0314777_10001617	Ga0314777_10001617	Ga0314777_100016	+	CDS	843	1646	284.19	301	87.15	1701	292.93	296	75.86
Ga0314777_1000074	Ga0314777_1000074	Ga0314777_1000074	Ga0314777_100007	+	CDS	882	1741	284.17	267	59.78	1617	261.35	258	84.16	regulator of protease activity HflC (stomatin/prohibitin superfamily)	COG0330
Ga0314777_1031652	Ga0314777_1031652	Ga0314777_1031652	Ga0314777_103165	-	CDS	218	472	283.43	305	186.61	449	277.94	326	130.59	DNA-directed RNA polymerase beta subunit	COG0085
Ga0314777_1059061	Ga0314777_1059061	Ga0314777_1059061	Ga0314777_105906	-	CDS	869	1719	283.21	221	167.55	1877	311.54	209	213.35	flagellin	KO:K02406
Ga0314777_1249521	Ga0314777_1249521	Ga0314777_1249521	Ga0314777_124952	+	CDS	245	485	283.12	276	141.06	439	255.51	251	117.91	small subunit ribosomal protein S5	KO:K02988
Ga0314777_10010617	Ga0314777_10010617	Ga0314777_10010617	Ga0314777_100106	+	CDS	648	1317	282.69	283	57.97	1313	279.06	262	111.88	outer membrane protein	KO:K07275
Ga0314777_1249781	Ga0314777_1249781	Ga0314777_1249781	Ga0314777_124978	-	CDS	246	485	282.51	293	141.05	594	349.68	359	174.77	small subunit ribosomal protein S10	KO:K02946
Ga0314777_1005165	Ga0314777_1005165	Ga0314777_1005165	Ga0314777_100516	+	CDS	969	1877	282.47	279	46.62	1966	292.7	292	47.97	[acyl-carrier-protein] S-malonyltransferase	KO:K00645
Ga0314777_10000821	Ga0314777_10000821	Ga0314777_10000821	Ga0314777_100008	+	CDS	639	1247	282.28	284	79.71	1372	308.1	299	51.86	nucleoside-diphosphate-sugar epimerase	COG0451
Ga0314777_1261961	Ga0314777_1261961	Ga0314777_1261961	Ga0314777_126196	+	CDS	200	395	281.95	309	109.56	633	462.69	572	196.78
Ga0314777_1000823	Ga0314777_1000823	Ga0314777_1000823	Ga0314777_100082	+	CDS	1509	2940	281.4	254	105.42	2704	264.81	238	90.53	cytochrome d ubiquinol oxidase subunit I	KO:K00425
Ga0314777_1045581	Ga0314777_1045581	Ga0314777_1045581	Ga0314777_104558	-	CDS	936	1828	281.26	266	91.8	1820	273.76	262	101.84	malate dehydrogenase	KO:K00024
Ga0314777_1000081	Ga0314777_1000081	Ga0314777_1000081	Ga0314777_100008	+	CDS	1302	2583	281.04	273	50.24	2493	274.74	271	59.97	glutamate-5-semialdehyde dehydrogenase	KO:K00147
Ga0314777_1258241	Ga0314777_1258241	Ga0314777_1258241	Ga0314777_125824	-	CDS	222	446	280.4	368	170.58	348	204.51	303	151.03	preprotein translocase subunit SecY	KO:K03076
Ga0314777_10019110	Ga0314777_10019110	Ga0314777_10019110	Ga0314777_100191	-	CDS	975	1882	280.23	266	130.07	1812	269.45	299	116.86	cytochrome c oxidase cbb3-type subunit 3	KO:K00406
Ga0314777_1001933	Ga0314777_1001933	Ga0314777_1001933	Ga0314777_100193	+	CDS	1401	2691	279.96	264	82.54	2758	284.42	264	71.14	3-oxoacyl-[acyl-carrier protein] reductase	KO:K00059
Ga0314777_10000639	Ga0314777_10000639	Ga0314777_10000639	Ga0314777_100006	+	CDS	339	629	279.94	282	26.06	576	243.22	252	23.03	nitrogen regulatory protein P-II 2	KO:K04752
Ga0314777_1000759	Ga0314777_1000759	Ga0314777_1000759	Ga0314777_100075	+	CDS	285	574	279.85	268	92.69	526	255	271	71.32
Ga0314777_1011184	Ga0314777_1011184	Ga0314777_1011184	Ga0314777_101118	-	CDS	312	721	278.91	202	148.05	706	300.81	313	46.41	RNA-binding protein	KO:K07574
Ga0314777_10006514	Ga0314777_10006514	Ga0314777_10006514	Ga0314777_100065	+	CDS	375	733	278.9	303	71.93	586	228.9	260	79	HopJ type III effector protein	pfam08888
Ga0314777_10001127	Ga0314777_10001127	Ga0314777_10001127	Ga0314777_100011	-	CDS	1053	2050	278.68	265	91.7	1984	270.98	249	111.5
Ga0314777_1024982	Ga0314777_1024982	Ga0314777_1024982	Ga0314777_102498	+	CDS	1299	2493	278.36	239	168.18	2647	296.25	240	190.4	putative transposase	KO:K07496
Ga0314777_1005166	Ga0314777_1005166	Ga0314777_1005166	Ga0314777_100516	+	CDS	729	1425	278.02	292	56.94	1265	256.16	261	69.41	3-oxoacyl-[acyl-carrier protein] reductase	KO:K00059
Ga0314777_1212861	Ga0314777_1212861	Ga0314777_1212861	Ga0314777_121286	-	CDS	332	644	277.93	273	149.99	788	344.7	358	159.15	chaperonin GroEL	KO:K04077
Ga0314777_1005781	Ga0314777_1005781	Ga0314777_1005781	Ga0314777_100578	+	CDS	2319	4495	277.33	129	278.4	4462	278.28	152	297.01
Ga0314777_10001810	Ga0314777_10001810	Ga0314777_10001810	Ga0314777_100018	-	CDS	585	1127	277.26	279	40.04	1071	269.95	277	61.38	ubiquinol-cytochrome c reductase iron-sulfur subunit	KO:K00411
Ga0314777_1005268	Ga0314777_1005268	Ga0314777_1005268	Ga0314777_100526	-	CDS	1029	1984	277.09	270	80.23	1912	268.47	257	93.3	propanol-preferring alcohol dehydrogenase	KO:K13953
Ga0314777_10010715	Ga0314777_10010715	Ga0314777_10010715	Ga0314777_100107	+	CDS	1281	2472	276.79	249	105.52	2421	270.55	243	72.11	ATP-dependent Clp protease ATP-binding subunit ClpX	KO:K03544
Ga0314777_1003968	Ga0314777_1003968	Ga0314777_1003968	Ga0314777_100396	+	CDS	1527	2913	276.7	263	82.57	2784	269.16	243	89.57	aldehyde dehydrogenase	KO:K00138
Ga0314777_1016683	Ga0314777_1016683	Ga0314777_1016683	Ga0314777_101668	-	CDS	270	492	276.08	271	65.78	362	200.49	236	60.63	DNA-binding protein HU-beta	KO:K03530
Ga0314777_10001822	Ga0314777_10001822	Ga0314777_10001822	Ga0314777_100018	-	CDS	222	412	276	313	115.23	660	433.31	414	112.76	translation initiation factor IF-1	KO:K02518
Ga0314777_1000011	Ga0314777_1000011	Ga0314777_1000011	Ga0314777_100001	+	CDS	813	1549	275.81	284	54.71	1504	260.99	268	82.6	4-hydroxy-tetrahydrodipicolinate reductase	KO:K00215
Ga0314777_1017244	Ga0314777_1017244	Ga0314777_1017244	Ga0314777_101724	+	CDS	455	833	275.61	305	86.45	812	265.52	301	88.92	DNA-directed RNA polymerase subunit beta	KO:K03043
Ga0314777_1025031	Ga0314777_1025031	Ga0314777_1025031	Ga0314777_102503	-	CDS	1772	3349	274.85	265	88.05	3177	260.02	257	80.04	S-layer protein	KO:K12544
Ga0314777_1003883	Ga0314777_1003883	Ga0314777_1003883	Ga0314777_100388	+	CDS	201	144	272.81	35	575.65	2162	2150.02	41	2850.9
Ga0314777_1002098	Ga0314777_1002098	Ga0314777_1002098	Ga0314777_100209	+	CDS	807	1518	272.77	243	71.43	1475	269.39	249	75.67	uncharacterized protein DUF547	pfam04784
Ga0314777_1249641	Ga0314777_1249641	Ga0314777_1249641	Ga0314777_124964	-	CDS	165	362	272.22	299	89.1	425	331.02	397	145.81
Ga0314777_1001812	Ga0314777_1001812	Ga0314777_1001812	Ga0314777_100181	-	CDS	4845	9079	271.14	49	582.05	8971	268.97	46	593.74	glutamate dehydrogenase	KO:K15371
Ga0314777_10005116	Ga0314777_10005116	Ga0314777_10005116	Ga0314777_100051	-	CDS	810	1531	270.33	257	124.77	1510	265.27	235	162.53	type IV pilus assembly protein PilF	KO:K02656
Ga0314777_1002059	Ga0314777_1002059	Ga0314777_1002059	Ga0314777_100205	-	CDS	615	1133	270.17	280	43.54	1170	273.88	273	34.93	phosphoserine phosphatase	COG0560
Ga0314777_1000225	Ga0314777_1000225	Ga0314777_1000225	Ga0314777_100022	+	CDS	2868	5352	269.88	264	67.13	5372	272.36	261	72.83	2-oxoglutarate dehydrogenase E1 component	KO:K00164
Ga0314777_1004352	Ga0314777_1004352	Ga0314777_1004352	Ga0314777_100435	+	CDS	1047	1952	269.36	259	51.75	1940	266.87	259	64.46	lipoic acid synthetase	KO:K03644
Ga0314777_1259001	Ga0314777_1259001	Ga0314777_1259001	Ga0314777_125900	-	CDS	219	416	269.1	292	127.18	296	189.06	205	91.74	elongation factor Tu	KO:K02358
Ga0314777_1002705	Ga0314777_1002705	Ga0314777_1002705	Ga0314777_100270	-	CDS	1113	2075	268.13	288	82.86	2050	265.62	284	82.07	3,4-dihydroxy 2-butanone 4-phosphate synthase/GTP cyclohydrolase II	KO:K14652
Ga0314777_1024582	Ga0314777_1024582	Ga0314777_1024582	Ga0314777_102458	-	CDS	1224	2290	268.05	268	76.75	2113	249.4	243	71.48	ATP-dependent Clp protease ATP-binding subunit ClpX	KO:K03544
Ga0314777_1073872	Ga0314777_1073872	Ga0314777_1073872	Ga0314777_107387	-	CDS	234	460	267.59	273	148.52	524	305.57	367	112.01	transposase	pfam01710
Ga0314777_1002414	Ga0314777_1002414	Ga0314777_1002414	Ga0314777_100241	-	CDS	489	923	267.46	267	36.91	971	276.73	283	57.16	preprotein translocase subunit SecB	KO:K03071
Ga0314777_1017314	Ga0314777_1017314	Ga0314777_1017314	Ga0314777_101731	+	CDS	635	1158	267.23	279	81.64	1170	265.6	290	88.38	chaperonin GroEL	KO:K04077
Ga0314777_1226241	Ga0314777_1226241	Ga0314777_1226241	Ga0314777_122624	+	CDS	264	527	266.88	307	103.52	689	336.22	382	180.71	4-aminobutyrate aminotransferase/(S)-3-amino-2-methylpropionate transaminase	KO:K07250
Ga0314777_1000988	Ga0314777_1000988	Ga0314777_1000988	Ga0314777_100098	+	CDS	474	917	266.73	264	47.54	996	269.18	238	82.69	diacylglycerol kinase (ATP)	KO:K00901
Ga0314777_1003901	Ga0314777_1003901	Ga0314777_1003901	Ga0314777_100390	-	CDS	1473	2762	266.59	247	69.52	2604	256.19	248	43.62	RNA-directed DNA polymerase	KO:K00986
Ga0314777_1053792	Ga0314777_1053792	Ga0314777_1053792	Ga0314777_105379	+	CDS	549	1033	266.55	278	149.79	1095	271.37	261	182.08	cytochrome c oxidase subunit 2	KO:K02275
Ga0314777_1065721	Ga0314777_1065721	Ga0314777_1065721	Ga0314777_106572	-	CDS	797	1475	266.51	284	105.23	1545	280.69	325	103.26	Ca2+-binding RTX toxin-like protein	COG2931
Ga0314777_10001016	Ga0314777_10001016	Ga0314777_10001016	Ga0314777_100010	+	CDS	2583	4786	266.46	255	61.17	4578	256.28	255	58.28	ATP-dependent Clp protease ATP-binding subunit ClpA	KO:K03694
Ga0314777_1034512	Ga0314777_1034512	Ga0314777_1034512	Ga0314777_103451	-	CDS	552	1026	266.44	284	58.74	966	253.06	254	26.07	cytochrome b	COG3658
Ga0314777_1002262	Ga0314777_1002262	Ga0314777_1002262	Ga0314777_100226	-	CDS	606	1106	266.1	292	73.68	1150	273.76	263	101.82	molecular chaperone GrpE	KO:K03687
Ga0314777_1003674	Ga0314777_1003674	Ga0314777_1003674	Ga0314777_100367	+	CDS	387	742	265.84	282	81.67	859	298.24	311	42.47
Ga0314777_1146671	Ga0314777_1146671	Ga0314777_1146671	Ga0314777_114667	-	CDS	357	699	265.56	253	99.43	779	302.25	326	104.67	large subunit ribosomal protein L16	KO:K02878
Ga0314777_1001995	Ga0314777_1001995	Ga0314777_1001995	Ga0314777_100199	-	CDS	621	1165	264.89	269	31.46	1068	251.17	256	30.17	ubiquinone/menaquinone biosynthesis C-methylase UbiE	COG2226
Ga0314777_1024782	Ga0314777_1024782	Ga0314777_1024782	Ga0314777_102478	-	CDS	1395	2560	264.78	264	49.3	2657	276.68	275	41.35	F-type H+-transporting ATPase subunit beta	KO:K02112
Ga0314777_10002118	Ga0314777_10002118	Ga0314777_10002118	Ga0314777_100021	-	CDS	1665	3059	264.53	246	130.89	2736	236.4	229	112.21	fatty-acyl-CoA synthase	KO:K00666
Ga0314777_1196451	Ga0314777_1196451	Ga0314777_1196451	Ga0314777_119645	+	CDS	303	563	264.28	250	121.08	861	397.43	407	231.69	preprotein translocase subunit SecY	KO:K03076
Ga0314777_10001815	Ga0314777_10001815	Ga0314777_10001815	Ga0314777_100018	-	CDS	1500	2745	263.96	255	51.4	2626	252.32	248	65.31	SSS family solute:Na+ symporter	KO:K03307
Ga0314777_1247991	Ga0314777_1247991	Ga0314777_1247991	Ga0314777_124799	+	CDS	195	383	263.07	264	101.21	421	278.41	352	139.28	host factor-I protein	KO:K03666
Ga0314777_1010831	Ga0314777_1010831	Ga0314777_1010831	Ga0314777_101083	-	CDS	471	916	262.63	286	75.92	1025	271.99	265	99.84	CspA family cold shock protein	KO:K03704
Ga0314777_10005423	Ga0314777_10005423	Ga0314777_10005423	Ga0314777_100054	-	CDS	834	1518	261.88	230	89.74	1576	265.19	242	88.97	pyrroline-5-carboxylate reductase	KO:K00286
Ga0314777_1252611	Ga0314777_1252611	Ga0314777_1252611	Ga0314777_125261	+	CDS	245	447	261.51	258	120.88	421	246.99	256	115.27	large subunit ribosomal protein L25	KO:K02897
Ga0314777_1007975	Ga0314777_1007975	Ga0314777_1007975	Ga0314777_100797	+	CDS	104	266	261.29	269	96.24	338	345.06	383	135.76	translation elongation factor EF-Tu-like GTPase	COG0050
Ga0314777_1252921	Ga0314777_1252921	Ga0314777_1252921	Ga0314777_125292	-	CDS	246	446	260.92	288	140.98	344	201.33	195	103	chaperonin GroEL	KO:K04077
Ga0314777_1250771	Ga0314777_1250771	Ga0314777_1250771	Ga0314777_125077	+	CDS	245	474	260.3	281	155.61	574	325.07	338	153.52	small subunit ribosomal protein S2	KO:K02967
Ga0314777_10009514	Ga0314777_10009514	Ga0314777_10009514	Ga0314777_100095	-	CDS	1404	2536	259.89	243	78.01	2506	251.81	242	103.62	fumarate hydratase class II	KO:K01679
Ga0314777_1106961	Ga0314777_1106961	Ga0314777_1106961	Ga0314777_110696	+	CDS	549	982	259.71	286	109.54	977	258.57	301	104.01	small subunit ribosomal protein S1	KO:K02945
Ga0314777_1000936	Ga0314777_1000936	Ga0314777_1000936	Ga0314777_100093	-	CDS	279	532	259.63	299	93.25	576	288.73	286	73.83	preprotein translocase subunit YajC	KO:K03210
Ga0314777_1000939	Ga0314777_1000939	Ga0314777_1000939	Ga0314777_100093	+	CDS	459	818	259.49	247	59.76	791	243.32	199	79.96
Ga0314777_1012093	Ga0314777_1012093	Ga0314777_1012093	Ga0314777_101209	-	CDS	189	331	259.14	253	49.05	253	191.21	196	26.59
Ga0314777_10000123	Ga0314777_10000123	Ga0314777_10000123	Ga0314777_100001	+	CDS	2106	3801	259.08	244	87.52	3775	259.11	237	90.8	polyribonucleotide nucleotidyltransferase	KO:K00962
Ga0314777_10007811	Ga0314777_10007811	Ga0314777_10007811	Ga0314777_100078	+	CDS	522	943	258.92	293	69.59	975	261.78	266	101.17	6,7-dimethyl-8-ribityllumazine synthase	KO:K00794
Ga0314777_10006213	Ga0314777_10006213	Ga0314777_10006213	Ga0314777_100062	+	CDS	579	1066	258.5	273	69.35	1063	255.88	269	116.68	Fe/S biogenesis protein NfuA	KO:K07400
Ga0314777_1262411	Ga0314777_1262411	Ga0314777_1262411	Ga0314777_126241	-	CDS	165	351	258.48	320	108.39	246	197.22	224	53.86
Ga0314777_1033422	Ga0314777_1033422	Ga0314777_1033422	Ga0314777_103342	-	CDS	1076	1913	258.16	257	68.12	1647	220.87	236	57.34	predicted porin	COG3203
Ga0314777_1014002	Ga0314777_1014002	Ga0314777_1014002	Ga0314777_101400	+	CDS	594	1101	257.78	259	30.89	1138	263.05	260	40.48	ubiquinol-cytochrome c reductase iron-sulfur subunit	KO:K00411
Ga0314777_1000099	Ga0314777_1000099	Ga0314777_1000099	Ga0314777_100009	-	CDS	1485	2614	257.57	250	93.36	2680	263.46	258	101.17	N utilization substance protein A	KO:K02600
Ga0314777_10001318	Ga0314777_10001318	Ga0314777_10001318	Ga0314777_100013	-	CDS	669	1180	257.29	265	49.02	1169	254.93	267	62.22	NADH-quinone oxidoreductase subunit B	KO:K00331
Ga0314777_1003897	Ga0314777_1003897	Ga0314777_1003897	Ga0314777_100389	-	CDS	156	343	256.56	271	71.01	277	249.01	257	48.7	uncharacterized membrane protein YtjA (UPF0391 family)	COG5487
Ga0314777_10009413	Ga0314777_10009413	Ga0314777_10009413	Ga0314777_100094	+	CDS	1371	2398	256.53	256	27.82	2449	261.3	261	32.69	trimethylamine monooxygenase	KO:K18277
Ga0314777_1001931	Ga0314777_1001931	Ga0314777_1001931	Ga0314777_100193	-	CDS	666	1137	256.47	264	43.58	1046	228.89	240	42.62	acetyl-CoA C-acetyltransferase	KO:K00626
Ga0314777_1061741	Ga0314777_1061741	Ga0314777_1061741	Ga0314777_106174	+	CDS	786	1433	256.23	238	118.49	1294	235.6	214	111.06	chaperonin GroEL	KO:K04077
Ga0314777_1004733	Ga0314777_1004733	Ga0314777_1004733	Ga0314777_100473	-	CDS	1263	2255	256.1	226	77.94	2194	249.07	210	104.3
Ga0314777_1000775	Ga0314777_1000775	Ga0314777_1000775	Ga0314777_100077	-	CDS	429	760	255.94	265	60.23	863	281.39	243	90.17	acetyl-CoA carboxylase biotin carboxyl carrier protein	KO:K02160
Ga0314777_1005853	Ga0314777_1005853	Ga0314777_1005853	Ga0314777_100585	-	CDS	1185	2113	255.64	244	66.44	2025	243.51	234	92.48	glutaryl-CoA dehydrogenase	KO:K00252
Ga0314777_1041482	Ga0314777_1041482	Ga0314777_1041482	Ga0314777_104148	+	CDS	507	899	255.29	241	86.15	859	240.5	256	64.89	preprotein translocase subunit SecB	KO:K03071
Ga0314777_10001028	Ga0314777_10001028	Ga0314777_10001028	Ga0314777_100010	+	CDS	534	989	254.92	268	56.37	911	243.14	265	70.61	regulator of ribonuclease activity A	KO:K02553
Ga0314777_1001996	Ga0314777_1001996	Ga0314777_1001996	Ga0314777_100199	-	CDS	183	343	254.92	257	31.16	391	302.25	304	15.92	DUF2892 family protein	pfam11127
Ga0314777_1001637	Ga0314777_1001637	Ga0314777_1001637	Ga0314777_100163	-	CDS	252	473	254.64	280	74.23	456	253.46	262	68.31	acid stress-induced BolA-like protein IbaG/YrbA	COG5007
Ga0314777_1055511	Ga0314777_1055511	Ga0314777_1055511	Ga0314777_105551	-	CDS	453	802	254.39	271	103.44	875	277.92	268	172.49	predicted transposase YdaD	COG5464
Ga0314777_1185201	Ga0314777_1185201	Ga0314777_1185201	Ga0314777_118520	-	CDS	78	36	253.63	317	156.9	12	89.68	105	55.99
Ga0314777_1144982	Ga0314777_1144982	Ga0314777_1144982	Ga0314777_114498	+	CDS	258	458	253.41	266	76.17	576	329.43	358	144.76	ribosomal protein S10	COG0051
Ga0314777_1034513	Ga0314777_1034513	Ga0314777_1034513	Ga0314777_103451	-	CDS	276	512	253.37	260	80.33	667	323.85	216	161.49
Ga0314777_1059142	Ga0314777_1059142	Ga0314777_1059142	Ga0314777_105914	+	CDS	237	447	253.15	238	50	307	177.84	206	73.06	major coat protein Gp8	pfam05371
Ga0314777_1001997	Ga0314777_1001997	Ga0314777_1001997	Ga0314777_100199	-	CDS	873	1532	252.98	253	58.22	1497	253.43	266	54.41	glyoxylase-like metal-dependent hydrolase (beta-lactamase superfamily II)	COG0491
Ga0314777_1004304	Ga0314777_1004304	Ga0314777_1004304	Ga0314777_100430	+	CDS	222	428	252.87	261	42.2	501	269.93	226	89.15	uncharacterized protein DUF2788	pfam10981
Ga0314777_1005694	Ga0314777_1005694	Ga0314777_1005694	Ga0314777_100569	-	CDS	345	631	252.78	247	42.31	579	230.78	209	105.05	uncharacterized membrane protein	COG3671
Ga0314777_1009754	Ga0314777_1009754	Ga0314777_1009754	Ga0314777_100975	-	CDS	654	1172	251.93	259	62.19	1139	237.61	253	93.08	alkyl hydroperoxide reductase subunit AhpC	COG0450
Ga0314777_1023602	Ga0314777_1023602	Ga0314777_1023602	Ga0314777_102360	+	CDS	660	1184	251.42	255	50.1	1092	230.08	216	74.02	modulator of FtsH protease	KO:K19416
Ga0314777_10005413	Ga0314777_10005413	Ga0314777_10005413	Ga0314777_100054	+	CDS	948	1708	251.32	199	132.89	1455	217.05	185	96.07	ribose-phosphate pyrophosphokinase	KO:K00948
Ga0314777_10009814	Ga0314777_10009814	Ga0314777_10009814	Ga0314777_100098	-	CDS	2253	3914	251.06	235	52.2	3877	247.6	238	58.52	Cu+-exporting ATPase	KO:K17686
Ga0314777_1000223	Ga0314777_1000223	Ga0314777_1000223	Ga0314777_100022	+	CDS	1851	3222	250.83	245	61.01	3089	242.64	242	57.33	succinate dehydrogenase / fumarate reductase flavoprotein subunit	KO:K00239
Ga0314777_1031651	Ga0314777_1031651	Ga0314777_1031651	Ga0314777_103165	-	CDS	1143	1981	250.79	260	66.74	1852	235.89	241	64.03	DNA-directed RNA polymerase subunit beta'	KO:K03046
Ga0314777_1010532	Ga0314777_1010532	Ga0314777_1010532	Ga0314777_101053	+	CDS	2682	4656	250.72	248	55.62	4630	249.8	251	58.72	aconitate hydratase 2/2-methylisocitrate dehydratase	KO:K01682
Ga0314777_1020221	Ga0314777_1020221	Ga0314777_1020221	Ga0314777_102022	-	CDS	1026	1771	250.71	247	50.83	1618	226.2	233	58.04	predicted porin	COG3203
Ga0314777_1000428	Ga0314777_1000428	Ga0314777_1000428	Ga0314777_100042	-	CDS	693	1194	250.46	244	33.39	1078	225.46	243	63.97	AcrR family transcriptional regulator	COG1309
Ga0314777_10000734	Ga0314777_10000734	Ga0314777_10000734	Ga0314777_100007	-	CDS	2382	4127	250.16	222	114.06	4050	245.85	221	127.6	ribonuclease R	KO:K12573
Ga0314777_1002238	Ga0314777_1002238	Ga0314777_1002238	Ga0314777_100223	-	CDS	1344	2341	249.89	253	46.45	2266	239.68	248	53.54	trigger factor	KO:K03545
Ga0314777_1005163	Ga0314777_1005163	Ga0314777_1005163	Ga0314777_100516	+	CDS	591	1053	249.88	250	71.85	1205	293.64	271	72.39	uncharacterized protein	KO:K07040
Ga0314777_1002904	Ga0314777_1002904	Ga0314777_1002904	Ga0314777_100290	+	CDS	894	1542	249.81	221	104.98	1481	237.05	203	114.73	phosphate transport system permease protein	KO:K02038
Ga0314777_1008931	Ga0314777_1008931	Ga0314777_1008931	Ga0314777_100893	-	CDS	1239	2150	249.48	256	41.56	2093	244.33	255	70.95	3-oxoacyl-[acyl-carrier-protein] synthase-1	KO:K00647
Ga0314777_10001418	Ga0314777_10001418	Ga0314777_10001418	Ga0314777_100014	+	CDS	543	967	249.43	256	85.76	971	249.31	257	64.01	ribosome recycling factor	KO:K02838
Ga0314777_1256461	Ga0314777_1256461	Ga0314777_1256461	Ga0314777_125646	-	CDS	228	398	249.26	280	124.7	318	203.48	203	88.39	elongation factor Tu	KO:K02358
Ga0314777_1252691	Ga0314777_1252691	Ga0314777_1252691	Ga0314777_125269	+	CDS	245	432	249.11	252	113.55	369	201.22	215	108.94	elongation factor Ts	KO:K02357
Ga0314777_1089032	Ga0314777_1089032	Ga0314777_1089032	Ga0314777_108903	+	CDS	483	836	249	246	88.28	773	229.14	226	93.94	predicted porin	COG3203
Ga0314777_1000017	Ga0314777_1000017	Ga0314777_1000017	Ga0314777_100001	-	CDS	300	533	248.69	251	95.08	548	252.35	249	111	RNA-binding protein	KO:K07574
Ga0314777_1017401	Ga0314777_1017401	Ga0314777_1017401	Ga0314777_101740	+	CDS	180	337	248.57	274	69.68	476	363.36	380	82.36
Ga0314777_1000055	Ga0314777_1000055	Ga0314777_1000055	Ga0314777_100005	+	CDS	414	756	248.42	249	36.14	846	271.42	245	69.56	putative redox protein	KO:K07397
Ga0314777_1005203	Ga0314777_1005203	Ga0314777_1005203	Ga0314777_100520	-	CDS	537	929	247.78	247	46.47	870	229.66	233	68.38	peptidoglycan-associated lipoprotein	KO:K03640
Ga0314777_10004814	Ga0314777_10004814	Ga0314777_10004814	Ga0314777_100048	+	CDS	1023	1744	247.21	230	67.48	1802	253.86	232	70.16	thioredoxin reductase (NADPH)	KO:K00384
Ga0314777_1252741	Ga0314777_1252741	Ga0314777_1252741	Ga0314777_125274	+	CDS	246	421	247.1	246	111.88	446	259.69	256	116.63	uncharacterized protein	KO:K07040
Ga0314777_1011282	Ga0314777_1011282	Ga0314777_1011282	Ga0314777_101128	+	CDS	459	754	247.03	244	38.15	732	235.39	232	43.37	ribosome-binding factor A	KO:K02834
Ga0314777_1014252	Ga0314777_1014252	Ga0314777_1014252	Ga0314777_101425	+	CDS	681	1235	246.96	64	461.27	2313	449.83	57	828.61	cytidylate kinase	KO:K00945
Ga0314777_10013316	Ga0314777_10013316	Ga0314777_10013316	Ga0314777_100133	+	CDS	1071	1850	246.93	239	38	1865	252.94	251	35.63	protein-disulfide isomerase	COG1651
Ga0314777_1004346	Ga0314777_1004346	Ga0314777_1004346	Ga0314777_100434	+	CDS	720	1215	246.87	248	64.46	1203	240.64	253	69.65
Ga0314777_1203672	Ga0314777_1203672	Ga0314777_1203672	Ga0314777_120367	-	CDS	123	215	246.03	225	145.38	362	335.08	399	157.95	large subunit ribosomal protein L16	KO:K02878
Ga0314777_1004413	Ga0314777_1004413	Ga0314777_1004413	Ga0314777_100441	-	CDS	864	1489	245.24	211	94.55	1287	214.61	196	113.78	magnesium and cobalt transporter	KO:K06189
Ga0314777_10000128	Ga0314777_10000128	Ga0314777_10000128	Ga0314777_100001	+	CDS	1311	2215	244.95	247	63.96	2242	243.31	242	55.56	CNT family concentrative nucleoside transporter	KO:K03317
Ga0314777_1002906	Ga0314777_1002906	Ga0314777_1002906	Ga0314777_100290	+	CDS	720	1192	244.86	242	44.68	1144	235.39	239	41.47	phosphate transport system protein	KO:K02039
Ga0314777_1001228	Ga0314777_1001228	Ga0314777_1001228	Ga0314777_100122	+	CDS	399	767	244.8	241	40.51	686	230.45	230	38.09	uncharacterized protein DUF4377	pfam14302
Ga0314777_1036842	Ga0314777_1036842	Ga0314777_1036842	Ga0314777_103684	-	CDS	125	260	244.46	273	57.43	125	116.73	130	35.94
Ga0314777_1002861	Ga0314777_1002861	Ga0314777_1002861	Ga0314777_100286	+	CDS	435	762	244.18	270	73.91	685	224.62	267	96.26	predicted lipoprotein with Yx(FWY)xxD motif	COG4315
Ga0314777_1012642	Ga0314777_1012642	Ga0314777_1012642	Ga0314777_101264	+	CDS	402	692	243.77	227	69.75	620	223.25	235	68.92
Ga0314777_10011410	Ga0314777_10011410	Ga0314777_10011410	Ga0314777_100114	-	CDS	501	863	243.71	246	83.56	749	209.85	208	64.62	Rrf2 family iron-sulfur cluster assembly transcriptional regulator	KO:K13643
Ga0314777_1002076	Ga0314777_1002076	Ga0314777_1002076	Ga0314777_100207	+	CDS	720	1232	243.23	251	39.42	1147	228.48	223	70.68	phosphoribosylaminoimidazole-succinocarboxamide synthase	KO:K01923
Ga0314777_1131031	Ga0314777_1131031	Ga0314777_1131031	Ga0314777_113103	-	CDS	474	795	242.88	286	112.84	759	232.65	283	97.9	small subunit ribosomal protein S2	KO:K02967
Ga0314777_1003675	Ga0314777_1003675	Ga0314777_1003675	Ga0314777_100367	-	CDS	354	602	242.78	253	68.27	701	285.06	282	31.25	protein PhnA	KO:K06193
Ga0314777_1074502	Ga0314777_1074502	Ga0314777_1074502	Ga0314777_107450	-	CDS	315	522	242.67	274	92.84	659	295.72	320	114.63	ornithine cyclodeaminase	KO:K01750
Ga0314777_1003436	Ga0314777_1003436	Ga0314777_1003436	Ga0314777_100343	+	CDS	885	1497	242.49	288	133.07	1468	240.36	267	119.26	protoheme IX farnesyltransferase	KO:K02301
Ga0314777_10005022	Ga0314777_10005022	Ga0314777_10005022	Ga0314777_100050	-	CDS	429	725	242.48	214	89.44	696	231.62	215	61.68	flagella synthesis protein FlgN	KO:K02399
Ga0314777_1112481	Ga0314777_1112481	Ga0314777_1112481	Ga0314777_111248	+	CDS	530	878	242.4	218	160.35	891	245.43	266	86.68
Ga0314777_1164721	Ga0314777_1164721	Ga0314777_1164721	Ga0314777_116472	+	CDS	284	492	242	232	89.31	553	280.2	306	122.89	ribosomal protein S10	COG0051
Ga0314777_1048451	Ga0314777_1048451	Ga0314777_1048451	Ga0314777_104845	+	CDS	534	909	241.89	212	95.06	902	242.49	226	147.89	cell division protein ZapC	KO:K18657
Ga0314777_1063332	Ga0314777_1063332	Ga0314777_1063332	Ga0314777_106333	-	CDS	249	417	241.8	290	132.91	287	166.3	186	81.59	large subunit ribosomal protein L19	KO:K02884
Ga0314777_1069361	Ga0314777_1069361	Ga0314777_1069361	Ga0314777_106936	+	CDS	207	365	241.73	238	82.58	190	133.88	139	73.4	CspA family cold shock protein	KO:K03704
Ga0314777_1000803	Ga0314777_1000803	Ga0314777_1000803	Ga0314777_100080	-	CDS	1410	2355	241.65	244	71	2284	233.67	229	92.32	glutamine synthetase	KO:K01915
Ga0314777_10007115	Ga0314777_10007115	Ga0314777_10007115	Ga0314777_100071	+	CDS	348	581	241.58	229	74.36	610	250.8	259	34.97	type IV pilus assembly protein PilZ	KO:K02676
Ga0314777_1152551	Ga0314777_1152551	Ga0314777_1152551	Ga0314777_115255	+	CDS	150	295	241.51	289	149.24	705	592.21	699	335.99
Ga0314777_1013302	Ga0314777_1013302	Ga0314777_1013302	Ga0314777_101330	+	CDS	783	1301	241.23	202	116.71	1340	240.18	201	122.49
Ga0314777_1001471	Ga0314777_1001471	Ga0314777_1001471	Ga0314777_100147	+	CDS	195	348	240.96	265	54.04	243	180.46	185	33.33
Ga0314777_1006173	Ga0314777_1006173	Ga0314777_1006173	Ga0314777_100617	-	CDS	717	1208	240.73	213	90.81	1229	241.23	198	80.42	ribonuclease PH	KO:K00989
Ga0314777_1002605	Ga0314777_1002605	Ga0314777_1002605	Ga0314777_100260	-	CDS	444	736	240.71	240	107.46	623	203.28	215	89.97
Ga0314777_1004314	Ga0314777_1004314	Ga0314777_1004314	Ga0314777_100431	+	CDS	1149	1900	240.55	237	67.54	1886	237.24	240	50.02	F plasmid transfer operon protein TraF	pfam13729
Ga0314777_1001042	Ga0314777_1001042	Ga0314777_1001042	Ga0314777_100104	+	CDS	381	687	240.37	233	46.49	687	242.84	227	61.47	enamine deaminase RidA (YjgF/YER057c/UK114 family)	COG0251
Ga0314777_1054432	Ga0314777_1054432	Ga0314777_1054432	Ga0314777_105443	-	CDS	240	426	240.2	263	77.85	449	246.82	248	81.95	phosphate-starvation-inducible protein E	pfam06146
Ga0314777_10000116	Ga0314777_10000116	Ga0314777_10000116	Ga0314777_100001	+	CDS	510	851	239.27	236	102.23	925	255.08	212	117.29	ribosome maturation factor RimP	KO:K09748
Ga0314777_10003310	Ga0314777_10003310	Ga0314777_10003310	Ga0314777_100033	+	CDS	420	680	238.75	259	73.27	780	253.96	257	46.81	uncharacterized membrane protein YkvA (DUF1232 family)	COG3339
Ga0314777_1008964	Ga0314777_1008964	Ga0314777_1008964	Ga0314777_100896	+	CDS	474	805	238.69	238	77.71	766	227.66	254	77.84
Ga0314777_1024152	Ga0314777_1024152	Ga0314777_1024152	Ga0314777_102415	-	CDS	339	582	238.23	234	36.87	479	208.13	215	36.18	nitrogen regulatory protein P-II 2	KO:K04752
Ga0314777_1087992	Ga0314777_1087992	Ga0314777_1087992	Ga0314777_108799	-	CDS	300	498	237.68	227	136.97	364	170.98	176	77.04	4-aminobutyrate aminotransferase/(S)-3-amino-2-methylpropionate transaminase	KO:K07250
Ga0314777_1023723	Ga0314777_1023723	Ga0314777_1023723	Ga0314777_102372	-	CDS	426	696	237.5	247	57.47	693	232.42	235	71.14	peptide-methionine (R)-S-oxide reductase	KO:K07305
Ga0314777_1016022	Ga0314777_1016022	Ga0314777_1016022	Ga0314777_101602	-	CDS	810	1407	237.25	231	48.24	1379	234.63	230	39.33	enoyl-[acyl-carrier protein] reductase I	KO:K00208
Ga0314777_1018592	Ga0314777_1018592	Ga0314777_1018592	Ga0314777_101859	+	CDS	1662	2761	236.85	239	49.93	2726	230.48	233	66.08	ATPase subunit of ABC transporter with duplicated ATPase domains/ABC-type transport system involved in cytochrome c biogenesis ATPase subunit/Fe-S cluster assembly ATPase SufC	COG0488,COG4133,COG0396
Ga0314777_1004721	Ga0314777_1004721	Ga0314777_1004721	Ga0314777_100472	+	CDS	1170	1910	236.4	249	76.93	1913	237.81	264	82.1	alpha-tubulin suppressor-like RCC1 family protein/alpha-tubulin suppressor-like RCC1 family protein	COG5184,COG5184
Ga0314777_1220671	Ga0314777_1220671	Ga0314777_1220671	Ga0314777_122067	+	CDS	324	529	236.16	227	118.76	499	223.64	229	109.68	small subunit ribosomal protein S2	KO:K02967
Ga0314777_10001416	Ga0314777_10001416	Ga0314777_10001416	Ga0314777_100014	+	CDS	852	1421	236.14	234	64.48	1316	220.12	207	63.12	elongation factor Ts	KO:K02357
Ga0314777_1001303	Ga0314777_1001303	Ga0314777_1001303	Ga0314777_100130	+	CDS	420	735	235.96	247	48.74	781	246.53	231	63.18	outer membrane protein assembly factor BamE	KO:K06186
Ga0314777_1120722	Ga0314777_1120722	Ga0314777_1120722	Ga0314777_112072	-	CDS	290	473	235.7	274	115.57	392	195.75	205	61.08	lactoylglutathione lyase	KO:K01759
Ga0314777_10006313	Ga0314777_10006313	Ga0314777_10006313	Ga0314777_100063	+	CDS	2013	3292	234.16	178	99.56	3245	228.12	177	116.23	cytochrome c-type biogenesis protein CcmF	KO:K02198
Ga0314777_1254561	Ga0314777_1254561	Ga0314777_1254561	Ga0314777_125456	+	CDS	239	388	233.92	219	110.07	442	268.27	286	142.86	large subunit ribosomal protein L9	KO:K02939
Ga0314777_1010404	Ga0314777_1010404	Ga0314777_1010404	Ga0314777_101040	-	CDS	369	611	233.86	231	61.48	674	247.03	234	81.68	single-strand DNA-binding protein	KO:K03111
Ga0314777_1214401	Ga0314777_1214401	Ga0314777_1214401	Ga0314777_121440	+	CDS	147	288	233.54	281	87.47	448	329.82	439	163.18
Ga0314777_1004403	Ga0314777_1004403	Ga0314777_1004403	Ga0314777_100440	-	CDS	1104	1741	233.46	217	71.01	1567	201.67	169	84.07
Ga0314777_1245911	Ga0314777_1245911	Ga0314777_1245911	Ga0314777_124591	+	CDS	150	267	233.27	265	98.9	109	96.67	107	50.85	RNA-directed DNA polymerase	KO:K00986
Ga0314777_1001096	Ga0314777_1001096	Ga0314777_1001096	Ga0314777_100109	+	CDS	1434	2311	232.72	191	108.85	2298	239.74	217	84.17	dihydrolipoamide dehydrogenase	KO:K00382
Ga0314777_1001556	Ga0314777_1001556	Ga0314777_1001556	Ga0314777_100155	-	CDS	129	219	232.24	229	13.2	226	261	259	16.15
Ga0314777_1259051	Ga0314777_1259051	Ga0314777_1259051	Ga0314777_125905	+	CDS	141	279	232.18	277	76.83	216	185.95	200	39.15	elongation factor Tu	KO:K02358
Ga0314777_1126821	Ga0314777_1126821	Ga0314777_1126821	Ga0314777_112682	+	CDS	423	707	232.09	220	90.88	627	209.29	229	87.45	F-type H+-transporting ATPase subunit epsilon	KO:K02114
Ga0314777_1041161	Ga0314777_1041161	Ga0314777_1041161	Ga0314777_104116	+	CDS	297	483	232.07	235	58.9	528	246.64	229	131.64	DNA-binding transcriptional ArsR family regulator	COG0640
Ga0314777_1204791	Ga0314777_1204791	Ga0314777_1204791	Ga0314777_120479	+	CDS	342	547	231.88	253	105.11	426	179.22	184	94.91	small subunit ribosomal protein S1	KO:K02945
Ga0314777_1003891	Ga0314777_1003891	Ga0314777_1003891	Ga0314777_100389	-	CDS	117	209	231.85	223	94.76	252	247.84	254	95.44
Ga0314777_1003471	Ga0314777_1003471	Ga0314777_1003471	Ga0314777_100347	+	CDS	231	435	231.63	241	122.18	443	263.03	273	85.81
Ga0314777_1066911	Ga0314777_1066911	Ga0314777_1066911	Ga0314777_106691	+	CDS	408	651	231.44	242	64.86	770	264.66	230	77.74
Ga0314777_1005172	Ga0314777_1005172	Ga0314777_1005172	Ga0314777_100517	-	CDS	1017	1639	231.29	245	151.23	1628	231.38	270	142.36	formate dehydrogenase subunit gamma	KO:K00127
Ga0314777_10016910	Ga0314777_10016910	Ga0314777_10016910	Ga0314777_100169	+	CDS	4227	6757	230.95	225	89.27	6633	227.49	221	72.97	DNA-directed RNA polymerase subunit beta'	KO:K03046
Ga0314777_1003791	Ga0314777_1003791	Ga0314777_1003791	Ga0314777_100379	+	CDS	558	932	230.88	237	60.82	926	226.98	240	96.35	Cu-Zn family superoxide dismutase	KO:K04565
Ga0314777_1085891	Ga0314777_1085891	Ga0314777_1085891	Ga0314777_108589	+	CDS	495	796	230.4	244	88.23	857	237.17	214	115.1	triosephosphate isomerase	KO:K01803
Ga0314777_10000621	Ga0314777_10000621	Ga0314777_10000621	Ga0314777_100006	-	CDS	882	1386	230.38	212	66.41	1412	233.75	204	66.45	F-type H+-transporting ATPase subunit gamma	KO:K02115
Ga0314777_10000629	Ga0314777_10000629	Ga0314777_10000629	Ga0314777_100006	+	CDS	582	931	230.21	252	57.35	998	241.9	220	83.39	Fur family zinc uptake transcriptional regulator	KO:K09823
Ga0314777_1002917	Ga0314777_1002917	Ga0314777_1002917	Ga0314777_100291	+	CDS	474	786	230.19	212	65.33	747	218.36	221	49.21	cytochrome c556	COG3909
Ga0314777_1194591	Ga0314777_1194591	Ga0314777_1194591	Ga0314777_119459	-	CDS	357	566	230.07	231	114.15	564	228.25	240	111.46
Ga0314777_1004421	Ga0314777_1004421	Ga0314777_1004421	Ga0314777_100442	+	CDS	465	731	229.91	225	148.99	837	259.84	243	67.34	uncharacterized protein DUF2726	pfam10881
Ga0314777_1001998	Ga0314777_1001998	Ga0314777_1001998	Ga0314777_100199	+	CDS	486	793	229.9	259	65.95	853	245.91	211	95.69	DNA-binding transcriptional ArsR family regulator	COG0640
Ga0314777_1252281	Ga0314777_1252281	Ga0314777_1252281	Ga0314777_125228	+	CDS	245	385	229.88	312	143.57	181	106.29	101	50.12	large subunit ribosomal protein L2	KO:K02886
Ga0314777_1001019	Ga0314777_1001019	Ga0314777_1001019	Ga0314777_100101	-	CDS	618	987	229.84	246	81.08	981	225.36	249	118.56	thiol:disulfide interchange protein DsbA	KO:K03673
Ga0314777_1009415	Ga0314777_1009415	Ga0314777_1009415	Ga0314777_100941	+	CDS	279	452	228.98	249	93.49	503	257.3	252	87.24
Ga0314777_1185901	Ga0314777_1185901	Ga0314777_1185901	Ga0314777_118590	-	CDS	351	566	228.86	237	119.02	711	290.27	285	141.02	stringent starvation protein B	KO:K03600
Ga0314777_10006517	Ga0314777_10006517	Ga0314777_10006517	Ga0314777_100065	+	CDS	723	1159	228.85	261	86.92	1110	220.32	241	116.98	uncharacterized YccA/Bax inhibitor family protein	COG4760
Ga0314777_1000393	Ga0314777_1000393	Ga0314777_1000393	Ga0314777_100039	+	CDS	453	711	228.79	224	80.96	931	286.97	252	86.37
Ga0314777_1030923	Ga0314777_1030923	Ga0314777_1030923	Ga0314777_103092	+	CDS	312	534	228.43	229	58.77	539	220.63	217	81.24	RNA-binding protein	KO:K07574
Ga0314777_1224111	Ga0314777_1224111	Ga0314777_1224111	Ga0314777_122411	-	CDS	320	507	226.94	219	128.18	732	332.34	338	183.96	chaperonin GroEL	KO:K04077
Ga0314777_1000844	Ga0314777_1000844	Ga0314777_1000844	Ga0314777_100084	-	CDS	366	565	226.89	226	41.03	532	205.9	206	56.74	HPt (histidine-containing phosphotransfer) domain-containing protein	COG2198
Ga0314777_1000869	Ga0314777_1000869	Ga0314777_1000869	Ga0314777_100086	-	CDS	486	771	226.42	245	96.09	759	224.44	250	95.53	Fur family ferric uptake transcriptional regulator	KO:K03711
Ga0314777_1011281	Ga0314777_1011281	Ga0314777_1011281	Ga0314777_101128	+	CDS	1584	2481	226.2	224	72.03	2479	227.95	225	67.59	translation initiation factor IF-2	KO:K02519
Ga0314777_1001994	Ga0314777_1001994	Ga0314777_1001994	Ga0314777_100199	-	CDS	444	754	226.19	236	55.35	724	231.28	232	42.83	thioredoxin 2	KO:K03672
Ga0314777_1000208	Ga0314777_1000208	Ga0314777_1000208	Ga0314777_100020	-	CDS	873	1385	226.01	205	60.05	1214	201.97	203	48.28	pimeloyl-ACP methyl ester carboxylesterase	COG0596
Ga0314777_1002597	Ga0314777_1002597	Ga0314777_1002597	Ga0314777_100259	+	CDS	531	823	225.91	211	66.96	864	228.61	190	111.83	ureidoglycolate lyase	KO:K01483
Ga0314777_1001377	Ga0314777_1001377	Ga0314777_1001377	Ga0314777_100137	+	CDS	510	810	225.76	219	74.42	817	222.82	200	95.87	S-ribosylhomocysteine lyase	KO:K07173
Ga0314777_1054241	Ga0314777_1054241	Ga0314777_1054241	Ga0314777_105424	-	CDS	159	242	225.68	236	55.04	177	155.81	175	61.18	small subunit ribosomal protein S6	KO:K02990
Ga0314777_1002423	Ga0314777_1002423	Ga0314777_1002423	Ga0314777_100242	+	CDS	387	600	224.94	235	78.98	616	216.37	207	95.81
Ga0314777_1002617	Ga0314777_1002617	Ga0314777_1002617	Ga0314777_100261	-	CDS	672	1042	224.18	229	47	1029	223.97	221	46.24
Ga0314777_10006834	Ga0314777_10006834	Ga0314777_10006834	Ga0314777_100068	-	CDS	1029	1581	223.92	217	62.67	1542	216.66	199	75.4	rod shape-determining protein MreB	KO:K03569
Ga0314777_1005538	Ga0314777_1005538	Ga0314777_1005538	Ga0314777_100553	+	CDS	279	417	223.85	236	55.09	286	153.43	143	49.83	cell division protein ZapA	KO:K09888
Ga0314777_1169991	Ga0314777_1169991	Ga0314777_1169991	Ga0314777_116999	+	CDS	207	378	223.84	307	138.01	240	151.21	177	64.6	stringent starvation protein B	KO:K03600
Ga0314777_1150191	Ga0314777_1150191	Ga0314777_1150191	Ga0314777_115019	+	CDS	411	643	223.4	263	85.82	678	235.91	275	92.93	large subunit ribosomal protein L25	KO:K02897
Ga0314777_1025752	Ga0314777_1025752	Ga0314777_1025752	Ga0314777_102575	+	CDS	528	825	222.73	208	72.4	754	200.14	176	113.08	inorganic pyrophosphatase	KO:K01507
Ga0314777_1022333	Ga0314777_1022333	Ga0314777_1022333	Ga0314777_102233	-	CDS	552	876	222.28	227	35.62	778	206.08	192	52.59	uncharacterized protein YcbK (DUF882 family)	COG3108
Ga0314777_1012693	Ga0314777_1012693	Ga0314777_1012693	Ga0314777_101269	-	CDS	339	529	222.1	237	55.89	576	220.78	198	79.06	nitrogen regulatory protein P-II 1	KO:K04751
Ga0314777_1003018	Ga0314777_1003018	Ga0314777_1003018	Ga0314777_100301	-	CDS	1962	3022	220.9	215	73.92	3007	217.53	209	86.31	oleate hydratase	KO:K10254
Ga0314777_1010772	Ga0314777_1010772	Ga0314777_1010772	Ga0314777_101077	-	CDS	141	216	220.6	212	35.44	230	274.97	227	110.45
Ga0314777_1136701	Ga0314777_1136701	Ga0314777_1136701	Ga0314777_113670	+	CDS	461	706	220.3	250	92.15	663	206.39	233	87.99	elongation factor Tu	KO:K02358
Ga0314777_1001932	Ga0314777_1001932	Ga0314777_1001932	Ga0314777_100193	-	CDS	1158	1758	220.03	235	48	1891	233.4	231	40.22	acetyl-CoA C-acetyltransferase	KO:K00626
Ga0314777_1074932	Ga0314777_1074932	Ga0314777_1074932	Ga0314777_107493	+	CDS	545	874	219.86	236	73.33	955	229.31	226	113.24	flagellin	KO:K02406
Ga0314777_1001858	Ga0314777_1001858	Ga0314777_1001858	Ga0314777_100185	-	CDS	396	596	219.82	218	82.37	720	257.12	266	47.28
Ga0314777_1187431	Ga0314777_1187431	Ga0314777_1187431	Ga0314777_118743	-	CDS	365	552	219.21	239	93.94	497	197.84	209	102.3	elongation factor G	KO:K02355
Ga0314777_1007531	Ga0314777_1007531	Ga0314777_1007531	Ga0314777_100753	-	CDS	372	576	219.19	210	71.52	633	239.06	258	97.09	single-strand DNA-binding protein	KO:K03111
Ga0314777_1006151	Ga0314777_1006151	Ga0314777_1006151	Ga0314777_100615	-	CDS	93	168	219.14	208	72.7	120	285.25	280	166.66	RNA polymerase sigma-32 factor	KO:K03089
Ga0314777_1016492	Ga0314777_1016492	Ga0314777_1016492	Ga0314777_101649	+	CDS	336	515	219.07	232	64.2	539	215.05	159	125.8
Ga0314777_1002774	Ga0314777_1002774	Ga0314777_1002774	Ga0314777_100277	-	CDS	633	942	218.63	222	43.08	1151	255.24	240	68	multiple antibiotic resistance protein	KO:K05595
Ga0314777_1001537	Ga0314777_1001537	Ga0314777_1001537	Ga0314777_100153	-	CDS	2424	3656	218.03	197	83.44	3519	213.33	188	89.73	outer membrane protein insertion porin family	KO:K07277
Ga0314777_10015112	Ga0314777_10015112	Ga0314777_10015112	Ga0314777_100151	+	CDS	165	271	217.72	241	54.89	298	241.27	254	47.92
Ga0314777_1091001	Ga0314777_1091001	Ga0314777_1091001	Ga0314777_109100	-	CDS	471	726	217.6	215	55.52	667	191.97	196	40.34	small subunit ribosomal protein S7	KO:K02992
Ga0314777_1003115	Ga0314777_1003115	Ga0314777_1003115	Ga0314777_100311	-	CDS	1179	1794	217.05	213	56.5	1793	214.23	208	55.2	cell division protein FtsZ	KO:K03531
Ga0314777_1001558	Ga0314777_1001558	Ga0314777_1001558	Ga0314777_100155	-	CDS	774	1178	216.77	217	43.28	1177	214.3	213	38.65	endonuclease/exonuclease/phosphatase family metal-dependent hydrolase	COG3568
Ga0314777_1027263	Ga0314777_1027263	Ga0314777_1027263	Ga0314777_102726	+	CDS	111	198	216.36	214	33.54	114	130.83	137	34.15
Ga0314777_1089511	Ga0314777_1089511	Ga0314777_1089511	Ga0314777_108951	+	CDS	504	757	216.13	190	96.15	687	196.87	210	54.65	thiol peroxidase	KO:K11065
Ga0314777_10015413	Ga0314777_10015413	Ga0314777_10015413	Ga0314777_100154	-	CDS	573	1292	216.01	132	226.55	1301	218.83	139	232.61	uncharacterized protein YehS (DUF1456 family)	COG4807
Ga0314777_1020822	Ga0314777_1020822	Ga0314777_1020822	Ga0314777_102082	+	CDS	984	1492	215.79	188	98.38	1483	209.9	172	151.52	phosphoglycerate dehydrogenase-like enzyme	COG0111
Ga0314777_1036263	Ga0314777_1036263	Ga0314777_1036263	Ga0314777_103626	+	CDS	270	419	215.72	220	67.35	423	208.17	211	117.04	cytochrome d ubiquinol oxidase subunit I	KO:K00425
Ga0314777_10000913	Ga0314777_10000913	Ga0314777_10000913	Ga0314777_100009	-	CDS	309	462	215.61	227	42.5	522	237.72	239	23.07	preprotein translocase subunit SecG	KO:K03075
Ga0314777_10000638	Ga0314777_10000638	Ga0314777_10000638	Ga0314777_100006	+	CDS	855	1241	215.54	205	78.44	1095	185.4	171	52.54	nucleotide-binding universal stress UspA family protein	COG0589
Ga0314777_1048092	Ga0314777_1048092	Ga0314777_1048092	Ga0314777_104809	-	CDS	777	1147	215.52	227	106.86	1204	227.17	187	113.89	DNA-directed RNA polymerase subunit beta'	KO:K03046
Ga0314777_10000627	Ga0314777_10000627	Ga0314777_10000627	Ga0314777_100006	-	CDS	399	595	215.36	229	52.04	561	203.28	200	91.91	ATP synthase protein I	KO:K02116
Ga0314777_1260791	Ga0314777_1260791	Ga0314777_1260791	Ga0314777_126079	+	CDS	176	283	215.23	240	63.52	524	390.11	496	182.42
Ga0314777_1002174	Ga0314777_1002174	Ga0314777_1002174	Ga0314777_100217	+	CDS	2385	3536	215.02	214	43.69	3587	217.82	220	38.08	pyruvate,water dikinase	KO:K01007
Ga0314777_1007222	Ga0314777_1007222	Ga0314777_1007222	Ga0314777_100722	+	CDS	315	488	214.68	225	45.56	528	222.61	221	83.98	putative sterol carrier protein	COG3255
Ga0314777_1001874	Ga0314777_1001874	Ga0314777_1001874	Ga0314777_100187	+	CDS	315	462	214.53	230	47.55	437	197.62	165	46.43
Ga0314777_10012712	Ga0314777_10012712	Ga0314777_10012712	Ga0314777_100127	-	CDS	1083	1669	214.23	210	54.48	1647	214.76	190	92.93	3-deoxy-7-phosphoheptulonate synthase	KO:K01626
Ga0314777_1000232	Ga0314777_1000232	Ga0314777_1000232	Ga0314777_100023	-	CDS	1188	1809	214.11	217	35.59	1785	211.26	215	31.13	cell division protein FtsZ	KO:K03531
Ga0314777_1000086	Ga0314777_1000086	Ga0314777_1000086	Ga0314777_100008	+	CDS	2220	3277	213.76	212	48.43	3274	212.54	208	47.09	isocitrate dehydrogenase	KO:K00031
Ga0314777_1000867	Ga0314777_1000867	Ga0314777_1000867	Ga0314777_100086	+	CDS	1167	1678	213.38	215	44.03	1741	215.92	206	55.48	succinyl-CoA synthetase beta subunit	KO:K01903
Ga0314777_10025910	Ga0314777_10025910	Ga0314777_10025910	Ga0314777_100259	+	CDS	405	628	213.26	215	37.03	511	176.47	200	60.92	drug/metabolite transporter (DMT)-like permease	COG0697
Ga0314777_1007059	Ga0314777_1007059	Ga0314777_1007059	Ga0314777_100705	-	CDS	183	278	213.17	248	67.34	316	240.63	283	82.44
Ga0314777_1080712	Ga0314777_1080712	Ga0314777_1080712	Ga0314777_108071	+	CDS	252	390	213.17	268	102.23	466	218.28	208	154.69	phosphatidylglycerophosphatase A	KO:K01095
Ga0314777_1019361	Ga0314777_1019361	Ga0314777_1019361	Ga0314777_101936	+	CDS	471	710	213	222	57.34	745	216.61	213	36.17	small subunit ribosomal protein S7	KO:K02992
Ga0314777_1000882	Ga0314777_1000882	Ga0314777_1000882	Ga0314777_100088	-	CDS	1176	1714	212.51	211	83.96	1702	211.51	203	95.14	alpha-tubulin suppressor-like RCC1 family protein	COG5184
Ga0314777_1028222	Ga0314777_1028222	Ga0314777_1028222	Ga0314777_102822	-	CDS	195	331	212.12	205	48.19	322	205.34	244	76.56
Ga0314777_1015921	Ga0314777_1015921	Ga0314777_1015921	Ga0314777_101592	+	CDS	2370	3518	212.06	146	138.31	3495	207.37	142	166.79	pyruvate,water dikinase	KO:K01007
Ga0314777_1001759	Ga0314777_1001759	Ga0314777_1001759	Ga0314777_100175	-	CDS	1077	1490	211.89	160	185.53	1223	164.86	144	101.71	3-dehydroquinate synthase	KO:K01735
Ga0314777_1003736	Ga0314777_1003736	Ga0314777_1003736	Ga0314777_100373	-	CDS	1482	2176	211.62	197	72.17	2104	207.71	187	65.07	cytochrome c oxidase cbb3-type subunit 1	KO:K00404
Ga0314777_1012863	Ga0314777_1012863	Ga0314777_1012863	Ga0314777_101286	-	CDS	684	1027	211.5	206	47.03	1017	212.34	203	42.34	ATP-dependent Clp protease protease subunit	KO:K01358
Ga0314777_1001302	Ga0314777_1001302	Ga0314777_1001302	Ga0314777_100130	-	CDS	435	658	211.4	211	68.89	628	203.47	209	78.34	Fur family ferric uptake transcriptional regulator	KO:K03711
Ga0314777_1002715	Ga0314777_1002715	Ga0314777_1002715	Ga0314777_100271	+	CDS	360	538	211.32	238	92.33	543	217.97	224	83.85
Ga0314777_1001536	Ga0314777_1001536	Ga0314777_1001536	Ga0314777_100153	-	CDS	1017	1496	211.1	218	55.67	1470	208.96	203	60.69	UDP-3-O-[3-hydroxymyristoyl] glucosamine N-acyltransferase	KO:K02536
Ga0314777_1000952	Ga0314777_1000952	Ga0314777_1000952	Ga0314777_100095	-	CDS	2199	3194	210.77	188	86.62	3154	208.9	185	85.78	malate synthase	KO:K01638
Ga0314777_1008294	Ga0314777_1008294	Ga0314777_1008294	Ga0314777_100829	-	CDS	678	979	210.33	219	97.82	840	178.23	158	116.57
Ga0314777_1055851	Ga0314777_1055851	Ga0314777_1055851	Ga0314777_105585	-	CDS	222	342	210.31	200	59.46	244	190.84	185	92.07
Ga0314777_1011131	Ga0314777_1011131	Ga0314777_1011131	Ga0314777_101113	+	CDS	444	593	210.25	211	81.9	743	240.03	249	46.35	RNA recognition motif-containing protein	COG0724
Ga0314777_1107271	Ga0314777_1107271	Ga0314777_1107271	Ga0314777_110727	-	CDS	150	249	210.25	227	45.41	409	325.06	398	112.42
Ga0314777_10004623	Ga0314777_10004623	Ga0314777_10004623	Ga0314777_100046	-	CDS	1128	1633	209.36	209	50.55	1588	202.09	202	65.04	2-methylcitrate synthase	KO:K01659
Ga0314777_1096162	Ga0314777_1096162	Ga0314777_1096162	Ga0314777_109616	+	CDS	222	333	208.98	212	79.01	340	222.86	246	102.79	GTP-binding protein	KO:K06207
Ga0314777_1000528	Ga0314777_1000528	Ga0314777_1000528	Ga0314777_100052	+	CDS	618	849	208.96	211	72.07	747	180.21	163	77.64	sigma-E factor negative regulatory protein RseA	KO:K03597
Ga0314777_1010804	Ga0314777_1010804	Ga0314777_1010804	Ga0314777_101080	-	CDS	228	337	208.54	231	103.47	219	132.44	144	49.55
Ga0314777_1249871	Ga0314777_1249871	Ga0314777_1249871	Ga0314777_124987	+	CDS	203	306	208.54	225	83.23	320	211.26	220	85.12	preprotein translocase subunit SecG	KO:K03075
Ga0314777_1072152	Ga0314777_1072152	Ga0314777_1072152	Ga0314777_107215	+	CDS	219	327	208.36	220	74.71	433	276.58	316	134.81
Ga0314777_10004527	Ga0314777_10004527	Ga0314777_10004527	Ga0314777_100045	+	CDS	333	473	208.04	207	31.38	480	213.18	204	43.43
Ga0314777_1006966	Ga0314777_1006966	Ga0314777_1006966	Ga0314777_100696	-	CDS	492	718	207.95	236	102.42	601	185.02	137	96.07	anti-anti-sigma regulatory factor	COG1366
Ga0314777_10002117	Ga0314777_10002117	Ga0314777_10002117	Ga0314777_100021	-	CDS	663	959	207.65	229	69.64	916	196.93	203	114.54	CDP-diacylglycerol--glycerol-3-phosphate 3-phosphatidyltransferase	KO:K00995
Ga0314777_10013716	Ga0314777_10013716	Ga0314777_10013716	Ga0314777_100137	+	CDS	225	365	207.38	207	25.06	251	146.99	161	31.19
Ga0314777_10001424	Ga0314777_10001424	Ga0314777_10001424	Ga0314777_100014	+	CDS	498	747	207.12	193	39.09	834	235.14	226	45.83	outer membrane protein	KO:K06142
Ga0314777_1013432	Ga0314777_1013432	Ga0314777_1013432	Ga0314777_101343	-	CDS	519	740	206.59	213	47.32	805	219.8	201	90.75	peroxiredoxin	COG1225
Ga0314777_1009523	Ga0314777_1009523	Ga0314777_1009523	Ga0314777_100952	-	CDS	963	1393	206.44	196	58.11	1409	205.93	191	91.37	predicted porin	COG3203
Ga0314777_1005607	Ga0314777_1005607	Ga0314777_1005607	Ga0314777_100560	-	CDS	1431	2028	206.15	172	92.06	2085	210.82	172	121.82	cytochrome c oxidase cbb3-type subunit 1	KO:K00404
Ga0314777_1185202	Ga0314777_1185202	Ga0314777_1185202	Ga0314777_118520	-	CDS	351	500	206.06	99	168.11	429	176.21	182	55.27	small subunit ribosomal protein S12	KO:K02950
Ga0314777_1001736	Ga0314777_1001736	Ga0314777_1001736	Ga0314777_100173	+	CDS	762	1088	206.03	197	54.41	1184	216.86	203	71.54	outer membrane protein assembly factor BamD	KO:K05807
Ga0314777_1003506	Ga0314777_1003506	Ga0314777_1003506	Ga0314777_100350	-	CDS	1317	1919	205.42	150	140.98	2033	221.18	166	122.97	isocitrate lyase	KO:K01637
Ga0314777_1078421	Ga0314777_1078421	Ga0314777_1078421	Ga0314777_107842	+	CDS	642	902	205.02	222	75.14	923	205.07	217	74.86	electron transfer flavoprotein alpha subunit	KO:K03522
Ga0314777_10004528	Ga0314777_10004528	Ga0314777_10004528	Ga0314777_100045	+	CDS	126	161	204.94	207	12.45	104	139.67	135	13.59
Ga0314777_1044952	Ga0314777_1044952	Ga0314777_1044952	Ga0314777_104495	-	CDS	252	357	204.9	192	84.34	360	199.4	202	93.27	uncharacterized protein DUF2442	pfam10387
Ga0314777_1003308	Ga0314777_1003308	Ga0314777_1003308	Ga0314777_100330	+	CDS	336	471	204.67	188	58.29	518	220.46	213	31.36	CyaY protein	KO:K06202
Ga0314777_1000306	Ga0314777_1000306	Ga0314777_1000306	Ga0314777_100030	+	CDS	1482	2145	204.37	200	44.36	2139	203.17	189	55.09
Ga0314777_1004584	Ga0314777_1004584	Ga0314777_1004584	Ga0314777_100458	-	CDS	504	714	203.92	185	71.14	604	173.43	141	73.48	peptide deformylase	KO:K01462
Ga0314777_1011613	Ga0314777_1011613	Ga0314777_1011613	Ga0314777_101161	-	CDS	1164	1619	203.51	217	72.5	1603	201.9	220	78.03	alpha-tubulin suppressor-like RCC1 family protein/alpha-tubulin suppressor-like RCC1 family protein	COG5184,COG5184
Ga0314777_1010655	Ga0314777_1010655	Ga0314777_1010655	Ga0314777_101065	+	CDS	585	833	203.4	173	108.12	865	206.46	136	148.58	RHH-type proline utilization regulon transcriptional repressor/proline dehydrogenase/delta 1-pyrroline-5-carboxylate dehydrogenase	KO:K13821
Ga0314777_10004714	Ga0314777_10004714	Ga0314777_10004714	Ga0314777_100047	-	CDS	1212	1729	203.17	191	66.78	1608	188.99	172	65.46	outer membrane protein assembly factor BamD	KO:K05807
Ga0314777_1022661	Ga0314777_1022661	Ga0314777_1022661	Ga0314777_102266	-	CDS	384	566	202.77	226	84.04	597	203.31	225	119.7	IMP dehydrogenase	KO:K00088
Ga0314777_1003167	Ga0314777_1003167	Ga0314777_1003167	Ga0314777_100316	-	CDS	504	711	202.7	218	79.68	729	196.7	184	96.8	Rrf2 family iron-sulfur cluster assembly transcriptional regulator	KO:K13643
Ga0314777_1008192	Ga0314777_1008192	Ga0314777_1008192	Ga0314777_100819	+	CDS	1356	1926	202.6	193	53.48	1920	199.29	168	64.97	homoserine dehydrogenase	KO:K00003
Ga0314777_1030921	Ga0314777_1030921	Ga0314777_1030921	Ga0314777_103092	+	CDS	111	164	202.54	248	83.18	133	134.98	146	34.92
Ga0314777_1007631	Ga0314777_1007631	Ga0314777_1007631	Ga0314777_100763	-	CDS	105	192	202.47	235	61.35	132	231.33	199	140.65	glycerol transport system substrate-binding protein	KO:K17321
Ga0314777_1001878	Ga0314777_1001878	Ga0314777_1001878	Ga0314777_100187	-	CDS	1065	1479	202.19	206	54.12	1476	201.77	196	55.65	(R,R)-butanediol dehydrogenase/meso-butanediol dehydrogenase/diacetyl reductase	KO:K00004
Ga0314777_10020511	Ga0314777_10020511	Ga0314777_10020511	Ga0314777_100205	-	CDS	606	853	202.1	197	41.44	863	201.08	180	62.91	tellurium resistance protein TerZ	KO:K05791
Ga0314777_10010410	Ga0314777_10010410	Ga0314777_10010410	Ga0314777_100104	+	CDS	1077	1549	201.75	175	70.6	1499	197.8	153	72.51	recombination protein RecA	KO:K03553
Ga0314777_10013317	Ga0314777_10013317	Ga0314777_10013317	Ga0314777_100133	-	CDS	1071	1508	201.69	168	107.46	1648	219.99	186	100.65	S-methylmethionine-dependent homocysteine/selenocysteine methylase	COG2040
Ga0314777_1002781	Ga0314777_1002781	Ga0314777_1002781	Ga0314777_100278	+	CDS	579	835	201.57	191	44.04	762	189.33	183	60.33	outer membrane protein with beta-barrel domain	pfam13505
Ga0314777_10001120	Ga0314777_10001120	Ga0314777_10001120	Ga0314777_100011	-	CDS	948	1337	201.53	201	34.83	1289	197.51	197	26.98
Ga0314777_10004512	Ga0314777_10004512	Ga0314777_10004512	Ga0314777_100045	+	CDS	351	510	201.42	222	55.46	381	157.63	151	61.37	mRNA interferase ChpB	KO:K18841
Ga0314777_10010713	Ga0314777_10010713	Ga0314777_10010713	Ga0314777_100107	+	CDS	1305	1844	201.38	182	61.6	1724	190.65	184	40.1	trigger factor	KO:K03545
Ga0314777_10017515	Ga0314777_10017515	Ga0314777_10017515	Ga0314777_100175	-	CDS	1080	1501	200.52	214	86.61	1540	203.9	198	98.61	type IV pilus assembly protein PilM	KO:K02662
Ga0314777_1002808	Ga0314777_1002808	Ga0314777_1002808	Ga0314777_100280	+	CDS	258	333	200.41	219	68.4	457	260.98	262	37.09	host factor-I protein	KO:K03666
Ga0314777_1008316	Ga0314777_1008316	Ga0314777_1008316	Ga0314777_100831	-	CDS	588	812	200.41	213	63.58	869	215.42	218	54.31	Fe/S biogenesis protein NfuA	KO:K07400
Ga0314777_1202281	Ga0314777_1202281	Ga0314777_1202281	Ga0314777_120228	+	CDS	192	285	200.36	235	90.3	280	203.19	234	81.29	CspA family cold shock protein	KO:K03704
Ga0314777_10012112	Ga0314777_10012112	Ga0314777_10012112	Ga0314777_100121	+	CDS	1239	1749	200.35	198	45.69	1741	199.22	206	55.17	argininosuccinate synthase	KO:K01940
Ga0314777_1024701	Ga0314777_1024701	Ga0314777_1024701	Ga0314777_102470	+	CDS	573	1005	200.28	79	262.67	910	184.1	63	251.72	DNA polymerase-3 subunit gamma/tau	KO:K02343
Ga0314777_1030812	Ga0314777_1030812	Ga0314777_1030812	Ga0314777_103081	+	CDS	609	846	200.24	194	43.54	810	196.28	212	54.6	cytochrome c553/cytochrome c553	COG2863,COG2863
Ga0314777_1007289	Ga0314777_1007289	Ga0314777_1007289	Ga0314777_100728	+	CDS	231	318	199.61	203	62.97	367	218.92	249	107.36	putative transposase	KO:K07496
Ga0314777_1003165	Ga0314777_1003165	Ga0314777_1003165	Ga0314777_100316	-	CDS	384	528	199.51	201	32.8	568	211.92	213	23.5	nitrogen fixation NifU-like protein	KO:K04488
Ga0314777_1003312	Ga0314777_1003312	Ga0314777_1003312	Ga0314777_100331	-	CDS	543	753	199.34	199	42.63	707	188.08	189	57.26	uncharacterized protein	KO:K07039
Ga0314777_10002613	Ga0314777_10002613	Ga0314777_10002613	Ga0314777_100026	-	CDS	471	611	199.27	187	105.37	430	136.35	129	91.6	23S rRNA (pseudouridine1915-N3)-methyltransferase	KO:K00783
Ga0314777_1000477	Ga0314777_1000477	Ga0314777_1000477	Ga0314777_100047	-	CDS	531	768	199.25	208	66.59	749	196.74	210	44.33	inorganic pyrophosphatase	KO:K01507
Ga0314777_1002625	Ga0314777_1002625	Ga0314777_1002625	Ga0314777_100262	+	CDS	339	473	198.94	173	61.09	401	169.36	183	37.58
Ga0314777_1000745	Ga0314777_1000745	Ga0314777_1000745	Ga0314777_100074	-	CDS	291	414	198.86	197	46.21	473	215.31	208	66.86	chaperonin GroES	KO:K04078
Ga0314777_1001557	Ga0314777_1001557	Ga0314777_1001557	Ga0314777_100155	-	CDS	1020	1417	198.82	185	42.34	1416	199.04	183	54.26	NADPH2:quinone reductase	KO:K00344
Ga0314777_1001306	Ga0314777_1001306	Ga0314777_1001306	Ga0314777_100130	-	CDS	669	946	198.18	194	28.12	853	181.58	204	52.49	cytochrome c553/mono/diheme cytochrome c family protein	COG2863,COG2010
Ga0314777_1005546	Ga0314777_1005546	Ga0314777_1005546	Ga0314777_100554	-	CDS	999	1383	198.07	192	39.69	1460	204.87	197	52.25	alkanesulfonate monooxygenase SsuD/methylene tetrahydromethanopterin reductase-like flavin-dependent oxidoreductase (luciferase family)	COG2141
Ga0314777_1248621	Ga0314777_1248621	Ga0314777_1248621	Ga0314777_124862	-	CDS	102	122	197.84	185	101.06	115	271.36	168	193.01	large subunit ribosomal protein L25	KO:K02897
Ga0314777_1000865	Ga0314777_1000865	Ga0314777_1000865	Ga0314777_100086	+	CDS	2823	3860	197.74	164	91.06	3631	186.18	156	83.98	2-oxoglutarate dehydrogenase E1 component	KO:K00164
Ga0314777_1156071	Ga0314777_1156071	Ga0314777_1156071	Ga0314777_115607	-	CDS	288	389	197.6	217	96.37	281	139.47	138	46.02	phasin protein	pfam09361
Ga0314777_1001308	Ga0314777_1001308	Ga0314777_1001308	Ga0314777_100130	+	CDS	786	1071	197.56	200	32.41	1030	188.5	191	60.66	GTP-binding protein	KO:K03978
Ga0314777_1014234	Ga0314777_1014234	Ga0314777_1014234	Ga0314777_101423	+	CDS	320	458	197.53	227	68.43	533	239.63	265	102.37	preprotein translocase subunit YajC	KO:K03210
Ga0314777_1006157	Ga0314777_1006157	Ga0314777_1006157	Ga0314777_100615	+	CDS	308	436	196.8	230	81.41	327	172.08	158	118.73
Ga0314777_1003417	Ga0314777_1003417	Ga0314777_1003417	Ga0314777_100341	+	CDS	474	665	196.74	181	76.6	651	189.07	207	76.62	peroxiredoxin	COG0678
Ga0314777_1004211	Ga0314777_1004211	Ga0314777_1004211	Ga0314777_100421	-	CDS	240	333	196.13	235	88.57	387	229.55	237	88.44
Ga0314777_1010992	Ga0314777_1010992	Ga0314777_1010992	Ga0314777_101099	+	CDS	327	486	196.12	175	64.04	435	197.9	196	32.29
Ga0314777_1009912	Ga0314777_1009912	Ga0314777_1009912	Ga0314777_100991	+	CDS	255	335	195.95	228	129.92	439	253.04	371	164.39
Ga0314777_1249971	Ga0314777_1249971	Ga0314777_1249971	Ga0314777_124997	+	CDS	246	335	195.78	191	103.93	419	243.29	230	103.99	preprotein translocase subunit SecY	KO:K03076
Ga0314777_10001011	Ga0314777_10001011	Ga0314777_10001011	Ga0314777_100010	+	CDS	1173	1562	195.18	199	43.96	1583	194.97	201	66.91	glutamate 5-kinase	KO:K00931
Ga0314777_1025921	Ga0314777_1025921	Ga0314777_1025921	Ga0314777_102592	+	CDS	462	614	194.92	198	27.75	619	197.52	208	34.73	ribosome maturation factor RimP	KO:K09748
Ga0314777_1002553	Ga0314777_1002553	Ga0314777_1002553	Ga0314777_100255	-	CDS	1365	1833	194.68	191	55.53	1772	186.82	188	48.17	phiKZ-like internal head protein	pfam12699
Ga0314777_10001319	Ga0314777_10001319	Ga0314777_10001319	Ga0314777_100013	-	CDS	630	839	194.52	187	63.24	728	172.2	183	43.4	NADH-quinone oxidoreductase subunit A	KO:K00330
Ga0314777_1015842	Ga0314777_1015842	Ga0314777_1015842	Ga0314777_101584	+	CDS	240	298	193.96	195	15.97	261	179.77	173	21.86
Ga0314777_1001628	Ga0314777_1001628	Ga0314777_1001628	Ga0314777_100162	+	CDS	642	860	193.44	157	95.48	663	163.18	96	103.97	NlpE-like protein	pfam04170
Ga0314777_10015714	Ga0314777_10015714	Ga0314777_10015714	Ga0314777_100157	+	CDS	948	1270	193.01	182	58.97	1123	169.01	164	46.46	ribose-phosphate pyrophosphokinase	KO:K00948
Ga0314777_1004775	Ga0314777_1004775	Ga0314777_1004775	Ga0314777_100477	+	CDS	384	516	192.46	188	56.08	449	172.7	206	71.33	catechol 2,3-dioxygenase-like lactoylglutathione lyase family enzyme	COG0346
Ga0314777_1001934	Ga0314777_1001934	Ga0314777_1001934	Ga0314777_100193	+	CDS	918	1232	192.44	183	31.63	1183	189.73	182	34.68	acyl dehydratase	COG2030
Ga0314777_1001699	Ga0314777_1001699	Ga0314777_1001699	Ga0314777_100169	+	CDS	4119	5464	192.36	193	43.25	5460	191.34	188	44.89	DNA-directed RNA polymerase subunit beta	KO:K03043
Ga0314777_1000218	Ga0314777_1000218	Ga0314777_1000218	Ga0314777_100021	+	CDS	414	565	192.32	212	76.67	529	175.77	186	77.26	ribosome-associated protein	KO:K09710
Ga0314777_1014111	Ga0314777_1014111	Ga0314777_1014111	Ga0314777_101411	+	CDS	663	921	192.3	181	57.51	887	182.79	143	83.76	uncharacterized protein DUF2057/uncharacterized protein DUF2057	pfam09829,pfam09829
Ga0314777_1247121	Ga0314777_1247121	Ga0314777_1247121	Ga0314777_124712	+	CDS	260	348	192.27	184	91.25	293	159.75	172	73.5	large subunit ribosomal protein L25	KO:K02897
Ga0314777_1024342	Ga0314777_1024342	Ga0314777_1024342	Ga0314777_102434	-	CDS	1185	1524	192.23	157	118.02	1358	167.49	144	103.92	5-methylcytosine-specific restriction endonuclease McrA	COG1403
Ga0314777_1247471	Ga0314777_1247471	Ga0314777_1247471	Ga0314777_124747	-	CDS	258	362	191.73	225	117.74	368	201.8	224	97.53	elongation factor Ts	KO:K02357
Ga0314777_10001519	Ga0314777_10001519	Ga0314777_10001519	Ga0314777_100015	-	CDS	348	458	191.19	189	24.18	469	197.1	194	14.48	dTDP-4-amino-4,6-dideoxygalactose transaminase	COG0399
Ga0314777_1006456	Ga0314777_1006456	Ga0314777_1006456	Ga0314777_100645	+	CDS	435	572	191.17	177	42.7	467	155.33	164	35.56
Ga0314777_1003892	Ga0314777_1003892	Ga0314777_1003892	Ga0314777_100389	+	CDS	1305	1688	191.11	133	121.73	1498	166.1	132	99.36	ferredoxin-NADP reductase/ferredoxin/ferredoxin-NADP reductase	COG1018,COG0633,COG1018
Ga0314777_1002969	Ga0314777_1002969	Ga0314777_1002969	Ga0314777_100296	+	CDS	96	99	190.84	148	68.24	114	209.75	217	19.37
Ga0314777_1245471	Ga0314777_1245471	Ga0314777_1245471	Ga0314777_124547	-	CDS	126	198	190.67	201	39.12	124	116.71	124	34.96	phosphate transport system substrate-binding protein	KO:K02040
Ga0314777_1004734	Ga0314777_1004734	Ga0314777_1004734	Ga0314777_100473	-	CDS	642	868	190.59	208	55.61	931	202.64	185	62.88	uncharacterized protein DUF1543	pfam07566
Ga0314777_1000019	Ga0314777_1000019	Ga0314777_1000019	Ga0314777_100001	+	CDS	1926	2257	190.3	151	155.12	2146	162.47	149	72.48	cell division protease FtsH	KO:K03798
Ga0314777_1253481	Ga0314777_1253481	Ga0314777_1253481	Ga0314777_125348	+	CDS	243	332	189.99	190	108.34	539	319.4	338	176.79	ornithine cyclodeaminase	KO:K01750
Ga0314777_1001511	Ga0314777_1001511	Ga0314777_1001511	Ga0314777_100151	+	CDS	1137	1537	189.88	178	58.07	1603	196.71	193	58.94	quinone-reactive Ni/Fe-hydrogenase small subunit	KO:K05927
Ga0314777_1173731	Ga0314777_1173731	Ga0314777_1173731	Ga0314777_117373	+	CDS	231	335	189.74	175	141.04	181	104.85	74	93.07	putative Mn2+ efflux pump MntP	COG1971
Ga0314777_1016725	Ga0314777_1016725	Ga0314777_1016725	Ga0314777_101672	+	CDS	477	639	189.63	191	64.38	585	168.5	163	81.89	thiol-disulfide isomerase/thioredoxin	COG0526
Ga0314777_1003993	Ga0314777_1003993	Ga0314777_1003993	Ga0314777_100399	+	CDS	180	253	189.59	183	47.67	283	211.21	241	73.93	uncharacterized protein DUF3545	pfam12065
Ga0314777_1244001	Ga0314777_1244001	Ga0314777_1244001	Ga0314777_124400	+	CDS	225	359	189.42	195	70.45	397	187.29	138	106.41	triosephosphate isomerase	KO:K01803
Ga0314777_1008026	Ga0314777_1008026	Ga0314777_1008026	Ga0314777_100802	-	CDS	408	553	189.03	178	34.08	503	182.01	171	41.52
Ga0314777_1001424	Ga0314777_1001424	Ga0314777_1001424	Ga0314777_100142	-	CDS	387	503	188.98	178	38.62	413	149.78	153	43.94	regulator of ribonuclease activity B	pfam06877
Ga0314777_1016204	Ga0314777_1016204	Ga0314777_1016204	Ga0314777_101620	+	CDS	441	575	188.9	190	21.02	552	180.61	186	53.8	DnaK suppressor protein	KO:K06204
Ga0314777_1126461	Ga0314777_1126461	Ga0314777_1126461	Ga0314777_112646	-	CDS	486	634	188.82	219	70.96	570	169.63	206	70.9	4-aminobutyrate aminotransferase/(S)-3-amino-2-methylpropionate transaminase	KO:K07250
Ga0314777_1012862	Ga0314777_1012862	Ga0314777_1012862	Ga0314777_101286	-	CDS	1278	1680	188.74	181	45.91	1585	178.57	176	57.02	ATP-dependent Clp protease ATP-binding subunit ClpX	KO:K03544
Ga0314777_10013710	Ga0314777_10013710	Ga0314777_10013710	Ga0314777_100137	+	CDS	1200	1565	188.58	179	50.33	1578	190.15	175	41.9	Na+-transporting NADH:ubiquinone oxidoreductase subunit B	KO:K00347
Ga0314777_1153521	Ga0314777_1153521	Ga0314777_1153521	Ga0314777_115352	+	CDS	423	549	187.9	176	103.43	570	192.49	219	102.93	starvation-inducible DNA-binding protein	KO:K04047
Ga0314777_10001014	Ga0314777_10001014	Ga0314777_10001014	Ga0314777_100010	+	CDS	894	1166	187.56	182	43.2	1182	188.85	202	57.07
Ga0314777_1003885	Ga0314777_1003885	Ga0314777_1003885	Ga0314777_100388	+	CDS	552	727	187.52	205	59.89	744	188.33	185	40.51
Ga0314777_1015432	Ga0314777_1015432	Ga0314777_1015432	Ga0314777_101543	-	CDS	750	987	187.11	158	77.51	1011	178.04	132	107.39	NAD(P)-dependent dehydrogenase (short-subunit alcohol dehydrogenase family)	COG1028
Ga0314777_1013342	Ga0314777_1013342	Ga0314777_1013342	Ga0314777_101334	-	CDS	1040	1398	187	186	51.61	1302	180.05	180	45.8	succinate-semialdehyde dehydrogenase/glutarate-semialdehyde dehydrogenase	KO:K00135
Ga0314777_10060914	Ga0314777_10060914	Ga0314777_10060914	Ga0314777_100609	+	CDS	1218	1566	186.74	189	41.1	1606	190.74	199	46.11	poly(3-hydroxybutyrate) depolymerase	KO:K05973
Ga0314777_1005892	Ga0314777_1005892	Ga0314777_1005892	Ga0314777_100589	+	CDS	393	499	186.68	183	28.9	524	181.66	179	30.92	twitching motility two-component system response regulator PilG	KO:K02657
Ga0314777_10020510	Ga0314777_10020510	Ga0314777_10020510	Ga0314777_100205	-	CDS	450	592	186.46	197	58.61	639	207.09	213	52.96	tellurite resistance protein TerB	KO:K05793
Ga0314777_1001147	Ga0314777_1001147	Ga0314777_1001147	Ga0314777_100114	-	CDS	321	419	186.43	192	22.68	434	189.03	181	36.15	iron-sulfur cluster assembly protein	KO:K13628
Ga0314777_1044422	Ga0314777_1044422	Ga0314777_1044422	Ga0314777_104442	-	CDS	609	807	186.42	181	47.51	808	193.88	186	41.21	cytochrome b	COG3658
Ga0314777_1061343	Ga0314777_1061343	Ga0314777_1061343	Ga0314777_106134	+	CDS	198	7	186.32	6	362.27	5	37.57	4	75.89	F-type H+-transporting ATPase subunit b	KO:K02109
Ga0314777_1001716	Ga0314777_1001716	Ga0314777_1001716	Ga0314777_100171	-	CDS	984	1305	186.17	185	32.33	1232	178.84	169	49.01	acetyl-CoA carboxylase carboxyl transferase subunit beta	KO:K01963
Ga0314777_1016323	Ga0314777_1016323	Ga0314777_1016323	Ga0314777_101632	+	CDS	201	253	185.97	213	55.27	214	166.08	131	116.08	sigma-B regulation protein RsbU (phosphoserine phosphatase)	KO:K07315
Ga0314777_10006014	Ga0314777_10006014	Ga0314777_10006014	Ga0314777_100060	+	CDS	1296	1657	185.81	188	66.72	1675	187.85	205	84.31	adenylosuccinate synthase	KO:K01939
Ga0314777_10008335	Ga0314777_10008335	Ga0314777_10008335	Ga0314777_100083	-	CDS	123	147	185.79	185	14.44	152	179.35	182	9.94
Ga0314777_1041121	Ga0314777_1041121	Ga0314777_1041121	Ga0314777_104112	-	CDS	852	1062	185.68	137	110.83	891	150.69	121	78.54	ATP-dependent RNA helicase RhlE	KO:K11927
Ga0314777_1019982	Ga0314777_1019982	Ga0314777_1019982	Ga0314777_101998	-	CDS	1305	1630	185.67	178	48.22	1751	190.67	180	62.11	trigger factor	KO:K03545
Ga0314777_1249671	Ga0314777_1249671	Ga0314777_1249671	Ga0314777_124967	-	CDS	246	332	185.66	181	70.47	344	192.43	253	123.57	elongation factor Tu	KO:K02358
Ga0314777_10000118	Ga0314777_10000118	Ga0314777_10000118	Ga0314777_100001	+	CDS	2652	3406	185.55	150	120.77	3362	183.74	156	109.14	translation initiation factor IF-2	KO:K02519
Ga0314777_10001710	Ga0314777_10001710	Ga0314777_10001710	Ga0314777_100017	+	CDS	522	670	185.31	188	46.85	711	195.88	181	52.2
Ga0314777_1004113	Ga0314777_1004113	Ga0314777_1004113	Ga0314777_100411	-	CDS	813	1052	185.21	204	57.16	1048	186.15	197	50.37	predicted Zn-dependent protease	COG4783
Ga0314777_1014143	Ga0314777_1014143	Ga0314777_1014143	Ga0314777_101414	+	CDS	216	277	185.04	215	79.1	211	144.75	152	72.18	glutamine transport system substrate-binding protein	KO:K10036
Ga0314777_10017410	Ga0314777_10017410	Ga0314777_10017410	Ga0314777_100174	+	CDS	396	510	184.86	164	101.23	578	209.18	245	96.6	phage shock protein C	KO:K03973
Ga0314777_10000312	Ga0314777_10000312	Ga0314777_10000312	Ga0314777_100003	+	CDS	1425	1796	184.67	147	101.17	1570	162.11	139	79.89	adenosylhomocysteinase	KO:K01251
Ga0314777_10006314	Ga0314777_10006314	Ga0314777_10006314	Ga0314777_100063	+	CDS	648	818	184.61	186	22.58	866	192.23	191	29.06	cytochrome c biogenesis protein CcmG/thiol:disulfide interchange protein DsbE	KO:K02199
Ga0314777_1003204	Ga0314777_1003204	Ga0314777_1003204	Ga0314777_100320	-	CDS	291	376	184.1	200	75.41	301	158.67	117	96.83
Ga0314777_1055352	Ga0314777_1055352	Ga0314777_1055352	Ga0314777_105535	-	CDS	165	155	184.06	101	166.23	381	292.45	330	137.75	ribosome modulation factor	KO:K03812
Ga0314777_1001906	Ga0314777_1001906	Ga0314777_1001906	Ga0314777_100190	-	CDS	177	244	183.68	200	47.81	218	157.31	172	47.28
Ga0314777_1008311	Ga0314777_1008311	Ga0314777_1008311	Ga0314777_100831	+	CDS	210	279	183.65	237	89.5	180	117.86	113	32.89	modulator of FtsH protease	KO:K19416
Ga0314777_1262341	Ga0314777_1262341	Ga0314777_1262341	Ga0314777_126234	+	CDS	198	256	183.6	196	64.64	461	334.01	387	143.07	small subunit ribosomal protein S13	KO:K02952
Ga0314777_1002094	Ga0314777_1002094	Ga0314777_1002094	Ga0314777_100209	-	CDS	822	1077	183.5	176	35.83	1047	177	171	37.65	2,3,4,5-tetrahydropyridine-2-carboxylate N-succinyltransferase	KO:K00674
Ga0314777_1003735	Ga0314777_1003735	Ga0314777_1003735	Ga0314777_100373	-	CDS	639	804	182.71	161	52.02	776	178.01	179	29.58	cytochrome c oxidase cbb3-type subunit 2	KO:K00405
Ga0314777_10001527	Ga0314777_10001527	Ga0314777_10001527	Ga0314777_100015	-	CDS	885	1135	182.62	179	35.66	1082	176.95	175	26.05	glucose-1-phosphate thymidylyltransferase	KO:K00973
Ga0314777_1001935	Ga0314777_1001935	Ga0314777_1001935	Ga0314777_100193	+	CDS	639	816	182.33	187	44.94	741	166.13	159	63.12	protein tyrosine phosphatase (PTP) superfamily phosphohydrolase (DUF442 family)	COG3453
Ga0314777_10004113	Ga0314777_10004113	Ga0314777_10004113	Ga0314777_100041	+	CDS	123	182	182.24	189	18.61	158	175.98	173	38.27
Ga0314777_1001513	Ga0314777_1001513	Ga0314777_1001513	Ga0314777_100151	+	CDS	666	852	182	166	46.92	799	175.55	166	39.2	Ni/Fe-hydrogenase 1 B-type cytochrome subunit	KO:K03620
Ga0314777_1001077	Ga0314777_1001077	Ga0314777_1001077	Ga0314777_100107	-	CDS	495	641	181.98	189	51.72	670	192.25	176	60.97	peptidyl-prolyl cis-trans isomerase B (cyclophilin B)	KO:K03768
Ga0314777_1251091	Ga0314777_1251091	Ga0314777_1251091	Ga0314777_125109	+	CDS	245	312	181.82	200	92.2	268	156.09	164	68.37	large subunit ribosomal protein L9	KO:K02939
Ga0314777_1043022	Ga0314777_1043022	Ga0314777_1043022	Ga0314777_104302	-	CDS	405	516	181.71	208	64.35	401	139.18	147	45	YfaZ precursor	pfam07437
Ga0314777_1008862	Ga0314777_1008862	Ga0314777_1008862	Ga0314777_100886	-	CDS	663	835	181.63	155	56.81	846	177.22	130	90.53
Ga0314777_1000307	Ga0314777_1000307	Ga0314777_1000307	Ga0314777_100030	+	CDS	2349	2947	181.18	177	42.61	2859	176.08	168	55.27	malate dehydrogenase (oxaloacetate-decarboxylating)(NADP+)	KO:K00029
Ga0314777_1000108	Ga0314777_1000108	Ga0314777_1000108	Ga0314777_100010	+	CDS	1326	1678	180.99	186	53.33	1649	179.95	178	56.13	apolipoprotein D and lipocalin family protein	KO:K03098
Ga0314777_1002533	Ga0314777_1002533	Ga0314777_1002533	Ga0314777_100253	-	CDS	612	746	180.77	180	51.57	691	163.37	146	65.17	ProP effector	KO:K03607
Ga0314777_1036041	Ga0314777_1036041	Ga0314777_1036041	Ga0314777_103604	-	CDS	684	847	180.69	191	61.78	867	187.39	164	64.74	23S rRNA (uridine2552-2'-O)-methyltransferase	KO:K02427
Ga0314777_1002175	Ga0314777_1002175	Ga0314777_1002175	Ga0314777_100217	+	CDS	1002	1244	180.22	176	41.47	1183	170.56	189	58.89	uncharacterized RDD family membrane protein YckC	COG1714
Ga0314777_1006561	Ga0314777_1006561	Ga0314777_1006561	Ga0314777_100656	-	CDS	333	402	179.88	216	68.6	363	164.84	190	76.34	F-type H+-transporting ATPase subunit gamma	KO:K02115
Ga0314777_1254051	Ga0314777_1254051	Ga0314777_1254051	Ga0314777_125405	+	CDS	230	292	179.85	216	86.81	320	195.53	206	93.99	large subunit ribosomal protein L28	KO:K02902
Ga0314777_1020491	Ga0314777_1020491	Ga0314777_1020491	Ga0314777_102049	-	CDS	213	277	179.75	200	63.6	330	216.15	258	102.19	tellurium resistance protein TerD	KO:K05795
Ga0314777_1016343	Ga0314777_1016343	Ga0314777_1016343	Ga0314777_101634	+	CDS	1224	1530	179.37	150	91.69	1549	179.35	133	123.41	tryptophan synthase beta chain	KO:K01696
Ga0314777_1246331	Ga0314777_1246331	Ga0314777_1246331	Ga0314777_124633	+	CDS	147	246	179.27	246	97.51	287	227.12	288	106.21
Ga0314777_1261991	Ga0314777_1261991	Ga0314777_1261991	Ga0314777_126199	+	CDS	201	249	178.96	225	81.81	222	159.43	199	70.44	small subunit ribosomal protein S12	KO:K02950
Ga0314777_1075791	Ga0314777_1075791	Ga0314777_1075791	Ga0314777_107579	+	CDS	633	813	178.89	191	74.58	830	181.02	193	74.32	membrane protease subunit HflC	KO:K04087
Ga0314777_10002415	Ga0314777_10002415	Ga0314777_10002415	Ga0314777_100024	+	CDS	270	347	178.83	193	62.96	403	213.77	211	46.31	exodeoxyribonuclease VII small subunit	KO:K03602
Ga0314777_1004422	Ga0314777_1004422	Ga0314777_1004422	Ga0314777_100442	+	CDS	477	566	178.79	165	52.32	473	152.26	146	33.47	cytochrome c-type protein NrfB	KO:K04013
Ga0314777_1261181	Ga0314777_1261181	Ga0314777_1261181	Ga0314777_126118	-	CDS	204	255	178.61	243	97.36	266	184.78	256	107.54	membrane protein required for colicin V production	KO:K03558
Ga0314777_1001875	Ga0314777_1001875	Ga0314777_1001875	Ga0314777_100187	+	CDS	1083	1335	178.58	175	38.54	1311	176.57	174	41.51	thiamine biosynthesis lipoprotein	KO:K03734
Ga0314777_1137672	Ga0314777_1137672	Ga0314777_1137672	Ga0314777_113767	+	CDS	126	172	178.52	187	60.61	121	120.94	135	48.43	polyribonucleotide nucleotidyltransferase	KO:K00962
Ga0314777_1067382	Ga0314777_1067382	Ga0314777_1067382	Ga0314777_106738	+	CDS	306	384	178.07	195	45.4	335	154.11	174	52.02	transposase	COG3335
Ga0314777_1002637	Ga0314777_1002637	Ga0314777_1002637	Ga0314777_100263	+	CDS	1095	1351	177.93	173	31.36	1385	177.57	163	51.93	aminomethyltransferase	KO:K00605
Ga0314777_10007215	Ga0314777_10007215	Ga0314777_10007215	Ga0314777_100072	+	CDS	399	497	177.91	195	55.68	477	170.96	157	65.8
Ga0314777_1006803	Ga0314777_1006803	Ga0314777_1006803	Ga0314777_100680	-	CDS	1380	1745	177.91	183	39.93	1737	180	174	33.8	PmbA protein	KO:K03592
Ga0314777_1259032	Ga0314777_1259032	Ga0314777_1259032	Ga0314777_125903	+	CDS	99	116	177.39	198	65.01	40	87.56	73	57.36
Ga0314777_1258971	Ga0314777_1258971	Ga0314777_1258971	Ga0314777_125897	-	CDS	165	232	177.36	210	64.51	142	105.03	126	40.36	ribosome modulation factor	KO:K03812
Ga0314777_1029284	Ga0314777_1029284	Ga0314777_1029284	Ga0314777_102928	+	CDS	483	597	177.24	172	68.4	662	189.37	187	83.24	modulator of FtsH protease	KO:K19416
Ga0314777_1079732	Ga0314777_1079732	Ga0314777_1079732	Ga0314777_107973	+	CDS	312	421	177.18	176	51.55	481	213.12	223	73.19	small subunit ribosomal protein S10	KO:K02946
Ga0314777_1025112	Ga0314777_1025112	Ga0314777_1025112	Ga0314777_102511	-	CDS	156	223	177.01	186	34.72	184	155.83	170	33.57
Ga0314777_1008027	Ga0314777_1008027	Ga0314777_1008027	Ga0314777_100802	-	CDS	261	326	176.82	199	66.78	431	218.17	221	42.3
Ga0314777_1001444	Ga0314777_1001444	Ga0314777_1001444	Ga0314777_100144	+	CDS	1275	1565	176.34	177	58.5	1633	184.94	188	46.79	sulfopropanediol 3-dehydrogenase	KO:K15509
Ga0314777_1019674	Ga0314777_1019674	Ga0314777_1019674	Ga0314777_101967	-	CDS	626	763	175.99	178	65.33	747	171.08	180	53.12	FKBP-type peptidyl-prolyl cis-trans isomerase FklB	KO:K03773
Ga0314777_1009764	Ga0314777_1009764	Ga0314777_1009764	Ga0314777_100976	-	CDS	891	1068	175.81	193	71.4	1012	166.58	188	72.65	cytochrome c oxidase cbb3-type subunit 3	KO:K00406
Ga0314777_10003221	Ga0314777_10003221	Ga0314777_10003221	Ga0314777_100032	-	CDS	1194	1439	175.75	172	24.11	1449	179.49	178	26.63	aminomethyltransferase	KO:K00605
Ga0314777_10004815	Ga0314777_10004815	Ga0314777_10004815	Ga0314777_100048	+	CDS	858	1050	175.74	186	41.48	938	156.02	170	50.29	leucyl/phenylalanyl-tRNA--protein transferase	KO:K00684
Ga0314777_10001019	Ga0314777_10001019	Ga0314777_10001019	Ga0314777_100010	+	CDS	759	940	175.7	194	64.3	919	163.02	174	87.31	cytidylate kinase	KO:K00945
Ga0314777_10004323	Ga0314777_10004323	Ga0314777_10004323	Ga0314777_100043	-	CDS	591	712	175.66	168	46.06	779	187.13	182	34.64	ubiquinol-cytochrome c reductase iron-sulfur subunit	KO:K00411
Ga0314777_1001535	Ga0314777_1001535	Ga0314777_1001535	Ga0314777_100153	-	CDS	510	622	175.62	176	43.93	597	171.83	168	46.58	3-hydroxyacyl-[acyl-carrier-protein] dehydratase	KO:K02372
Ga0314777_10002619	Ga0314777_10002619	Ga0314777_10002619	Ga0314777_100026	+	CDS	501	627	175.24	170	31.98	563	159.55	162	24.48	zinc ribbon family protein	pfam07295
Ga0314777_1006842	Ga0314777_1006842	Ga0314777_1006842	Ga0314777_100684	+	CDS	324	399	175.06	177	48.16	402	171.47	134	86.55	ferredoxin	KO:K05524
Ga0314777_1008203	Ga0314777_1008203	Ga0314777_1008203	Ga0314777_100820	+	CDS	447	536	174.99	193	45.91	556	180.3	162	43.61
Ga0314777_10018510	Ga0314777_10018510	Ga0314777_10018510	Ga0314777_100185	+	CDS	450	524	174.94	188	48.16	584	186.94	185	22.93
Ga0314777_1004097	Ga0314777_1004097	Ga0314777_1004097	Ga0314777_100409	-	CDS	819	990	174.88	167	68.54	989	175.93	152	74.98	septum site-determining protein MinD	KO:K03609
Ga0314777_1005604	Ga0314777_1005604	Ga0314777_1005604	Ga0314777_100560	-	CDS	891	1074	174.7	177	47.36	994	162.8	178	38.05	cytochrome c oxidase cbb3-type subunit 3	KO:K00406
Ga0314777_1007285	Ga0314777_1007285	Ga0314777_1007285	Ga0314777_100728	-	CDS	117	160	174.67	228	83.32	92	107.42	113	39.85
Ga0314777_10008314	Ga0314777_10008314	Ga0314777_10008314	Ga0314777_100083	-	CDS	330	392	174.51	176	45.71	419	179.16	187	28.2
Ga0314777_1144981	Ga0314777_1144981	Ga0314777_1144981	Ga0314777_114498	+	CDS	120	139	174.13	201	73.02	240	244.68	277	73.8	elongation factor Tu	KO:K02358
Ga0314777_1000582	Ga0314777_1000582	Ga0314777_1000582	Ga0314777_100058	+	CDS	522	685	174.06	170	31	604	162.55	164	27.32	general secretion pathway protein G	KO:K02456
Ga0314777_10005113	Ga0314777_10005113	Ga0314777_10005113	Ga0314777_100051	-	CDS	1317	1587	173.91	164	44.98	1553	168.92	148	65.58	histidyl-tRNA synthetase	KO:K01892
Ga0314777_1033563	Ga0314777_1033563	Ga0314777_1033563	Ga0314777_103356	+	CDS	303	374	173.85	176	18.61	301	146.87	148	13.7	uncharacterized membrane protein YciS (DUF1049 family)	COG3771
Ga0314777_1158771	Ga0314777_1158771	Ga0314777_1158771	Ga0314777_115877	+	CDS	413	506	173.85	177	85.86	585	202.82	218	93	small subunit ribosomal protein S1	KO:K02945
Ga0314777_10005023	Ga0314777_10005023	Ga0314777_10005023	Ga0314777_100050	-	CDS	279	350	173.77	191	66.43	392	204.92	217	38.71	anti-sigma28 factor (negative regulator of flagellin synthesis)	COG2747
Ga0314777_1000321	Ga0314777_1000321	Ga0314777_1000321	Ga0314777_100032	-	CDS	963	1155	173.17	168	52.75	1097	164.98	170	62.08
Ga0314777_1005956	Ga0314777_1005956	Ga0314777_1005956	Ga0314777_100595	+	CDS	516	641	172.72	166	49.52	639	174.44	160	55.22	uncharacterized protein (DUF697 family)	COG3597
Ga0314777_1245631	Ga0314777_1245631	Ga0314777_1245631	Ga0314777_124563	+	CDS	275	333	172.69	189	116.89	371	193.53	197	121.46	small subunit ribosomal protein S12	KO:K02950
Ga0314777_1024073	Ga0314777_1024073	Ga0314777_1024073	Ga0314777_102407	+	CDS	411	493	172.66	193	79.43	432	141.01	109	95.87
Ga0314777_1042692	Ga0314777_1042692	Ga0314777_1042692	Ga0314777_104269	-	CDS	341	436	172.38	195	83.62	348	142.48	152	56.79	cell division protease FtsH	KO:K03798
Ga0314777_1001848	Ga0314777_1001848	Ga0314777_1001848	Ga0314777_100184	-	CDS	327	403	172.01	180	43.47	503	214.37	178	68.97
Ga0314777_1146981	Ga0314777_1146981	Ga0314777_1146981	Ga0314777_114698	-	CDS	102	84	171.96	203	78.11	411	467.81	464	98.43
Ga0314777_1085852	Ga0314777_1085852	Ga0314777_1085852	Ga0314777_108585	-	CDS	384	464	171.59	170	78.09	380	140.96	155	51.2	malate dehydrogenase (oxaloacetate-decarboxylating)(NADP+)	KO:K00029
Ga0314777_10001226	Ga0314777_10001226	Ga0314777_10001226	Ga0314777_100012	+	CDS	2181	2550	171.22	93	152.31	2353	155.34	53	144.56	signal transduction histidine kinase/nitrogen-specific signal transduction histidine kinase	COG0642,COG3852
Ga0314777_1250031	Ga0314777_1250031	Ga0314777_1250031	Ga0314777_125003	+	CDS	245	290	170.44	189	94.35	187	108.31	104	43.15	peroxiredoxin (alkyl hydroperoxide reductase subunit C)	KO:K03386
Ga0314777_1005962	Ga0314777_1005962	Ga0314777_1005962	Ga0314777_100596	-	CDS	465	561	170.27	167	17.07	589	179.11	182	21.71	cell division protein ZapA	KO:K09888
Ga0314777_10000814	Ga0314777_10000814	Ga0314777_10000814	Ga0314777_100008	-	CDS	1641	1946	170.22	171	46.62	1916	168.89	165	39.93	outer membrane protein OmpA-like peptidoglycan-associated protein	COG2885
Ga0314777_10005422	Ga0314777_10005422	Ga0314777_10005422	Ga0314777_100054	-	CDS	570	675	170.2	173	40.71	582	146.46	150	52.34	YggT family protein	KO:K02221
Ga0314777_1015811	Ga0314777_1015811	Ga0314777_1015811	Ga0314777_101581	+	CDS	396	464	170	184	65.7	481	174.11	165	67.74
Ga0314777_1253221	Ga0314777_1253221	Ga0314777_1253221	Ga0314777_125322	+	CDS	176	233	169.93	191	63.45	204	144.4	173	68.38	preprotein translocase subunit SecG	KO:K03075
Ga0314777_1252711	Ga0314777_1252711	Ga0314777_1252711	Ga0314777_125271	+	CDS	243	283	169.86	154	75.16	165	97.64	96	47.51	NADPH2:quinone reductase	KO:K00344
Ga0314777_10006315	Ga0314777_10006315	Ga0314777_10006315	Ga0314777_100063	+	CDS	558	668	169.68	176	33.22	610	162.82	159	23.18	cytochrome c-type biogenesis protein CcmH	KO:K02200
Ga0314777_1002201	Ga0314777_1002201	Ga0314777_1002201	Ga0314777_100220	+	CDS	717	874	169.66	161	45.1	830	164.3	171	27.33	two-component system aerobic respiration control protein ArcA	KO:K07773
Ga0314777_1004306	Ga0314777_1004306	Ga0314777_1004306	Ga0314777_100430	+	CDS	528	624	169.6	158	38.56	561	154.97	168	45.73	flavodoxin I	KO:K03839
Ga0314777_1001126	Ga0314777_1001126	Ga0314777_1001126	Ga0314777_100112	-	CDS	285	349	169.26	175	52.05	348	173.59	174	35.65	DUF3081 family protein	pfam11280
Ga0314777_1001056	Ga0314777_1001056	Ga0314777_1001056	Ga0314777_100105	-	CDS	582	756	169.19	174	75.37	757	183.22	192	46.34	SH3 domain protein	KO:K07184
Ga0314777_10000415	Ga0314777_10000415	Ga0314777_10000415	Ga0314777_100004	+	CDS	477	587	169.12	173	31.93	622	182.15	152	61.24	6,7-dimethyl-8-ribityllumazine synthase	KO:K00794
Ga0314777_1004601	Ga0314777_1004601	Ga0314777_1004601	Ga0314777_100460	-	CDS	447	522	168.79	167	27.35	435	139.78	144	52.62	GNAT superfamily N-acetyltransferase	COG0454
Ga0314777_1000893	Ga0314777_1000893	Ga0314777_1000893	Ga0314777_100089	+	CDS	147	185	168.73	184	55.56	305	292.74	300	44.07
Ga0314777_10007911	Ga0314777_10007911	Ga0314777_10007911	Ga0314777_100079	-	CDS	567	663	168.67	136	58.14	538	139.54	118	55.31
Ga0314777_1001654	Ga0314777_1001654	Ga0314777_1001654	Ga0314777_100165	+	CDS	174	224	168.61	178	30.07	199	147.84	137	57.01
Ga0314777_10009313	Ga0314777_10009313	Ga0314777_10009313	Ga0314777_100093	+	CDS	1329	1562	168.46	175	60.73	1547	161.93	179	75.39	serine protease DegS	KO:K04691
Ga0314777_1000955	Ga0314777_1000955	Ga0314777_1000955	Ga0314777_100095	-	CDS	417	475	168.27	157	30.33	508	176.61	175	28.54
Ga0314777_1008295	Ga0314777_1008295	Ga0314777_1008295	Ga0314777_100829	-	CDS	321	388	168.11	178	50.28	423	181.02	189	46.15
Ga0314777_1010132	Ga0314777_1010132	Ga0314777_1010132	Ga0314777_101013	+	CDS	1140	1353	168.08	173	57.92	1435	183.94	167	60.2	cytochrome d ubiquinol oxidase subunit II	KO:K00426
Ga0314777_10002218	Ga0314777_10002218	Ga0314777_10002218	Ga0314777_100022	+	CDS	621	733	167.92	154	46.29	654	148.95	127	50.77	2-amino-4-hydroxy-6-hydroxymethyldihydropteridine diphosphokinase	KO:K00950
Ga0314777_1206621	Ga0314777_1206621	Ga0314777_1206621	Ga0314777_120662	+	CDS	341	395	167.78	178	62.17	338	143.77	137	72.85	4-aminobutyrate aminotransferase/(S)-3-amino-2-methylpropionate transaminase	KO:K07250
Ga0314777_10020712	Ga0314777_10020712	Ga0314777_10020712	Ga0314777_100207	-	CDS	144	191	167.7	174	27.84	118	113.73	117	25.24
Ga0314777_1154071	Ga0314777_1154071	Ga0314777_1154071	Ga0314777_115407	-	CDS	288	333	167.66	190	79.12	255	124.08	127	41.54	phasin protein	pfam09361
Ga0314777_1142671	Ga0314777_1142671	Ga0314777_1142671	Ga0314777_114267	+	CDS	408	475	167.65	156	91.13	549	191.99	153	122.55	HlyD family secretion protein	KO:K01993
Ga0314777_1259301	Ga0314777_1259301	Ga0314777_1259301	Ga0314777_125930	-	CDS	188	237	167.64	220	85.28	120	86.59	91	27.01	uncharacterized membrane protein	COG4327
Ga0314777_1015361	Ga0314777_1015361	Ga0314777_1015361	Ga0314777_101536	+	CDS	1812	2151	167.56	162	57.46	2063	163.12	157	70.2	GTP-binding protein	KO:K06207
Ga0314777_1020593	Ga0314777_1020593	Ga0314777_1020593	Ga0314777_102059	-	CDS	450	521	167.35	169	22.15	474	150.74	138	39.02	tellurite resistance protein TerB	KO:K05793
Ga0314777_1001204	Ga0314777_1001204	Ga0314777_1001204	Ga0314777_100120	-	CDS	369	473	167.27	163	44.83	429	168.75	166	17.28
Ga0314777_1001992	Ga0314777_1001992	Ga0314777_1001992	Ga0314777_100199	+	CDS	360	436	166.8	158	34.77	436	165.3	145	40.5	uncharacterized membrane protein SirB2	COG3094
Ga0314777_10001535	Ga0314777_10001535	Ga0314777_10001535	Ga0314777_100015	-	CDS	1077	1262	166.76	142	62.21	1256	160.9	131	80.23	polysaccharide export outer membrane protein	KO:K01991
Ga0314777_1010222	Ga0314777_1010222	Ga0314777_1010222	Ga0314777_101022	-	CDS	1017	1171	166.72	159	51.05	1144	161.12	158	43.6	ketol-acid reductoisomerase	KO:K00053
Ga0314777_1000162	Ga0314777_1000162	Ga0314777_1000162	Ga0314777_100016	+	CDS	282	333	166.56	154	72.23	219	120.87	110	52.5
Ga0314777_10002321	Ga0314777_10002321	Ga0314777_10002321	Ga0314777_100023	-	CDS	792	918	166.46	172	46.67	911	164.8	149	54.19	ribonuclease T2	KO:K01166
Ga0314777_1001445	Ga0314777_1001445	Ga0314777_1001445	Ga0314777_100144	+	CDS	1317	1488	166.41	169	45.12	1441	160.24	155	45.01	H+/gluconate symporter-like permease	COG2610
Ga0314777_10000129	Ga0314777_10000129	Ga0314777_10000129	Ga0314777_100001	+	CDS	900	1031	166.25	179	60.67	1013	162.52	177	55.59	nucleoside-specific channel-forming protein	KO:K05517
Ga0314777_1006454	Ga0314777_1006454	Ga0314777_1006454	Ga0314777_100645	+	CDS	504	583	166.24	166	23.45	620	178.77	174	22.48
Ga0314777_1006453	Ga0314777_1006453	Ga0314777_1006453	Ga0314777_100645	+	CDS	1074	1221	166.22	150	66.94	1253	169.22	133	84.76	uncharacterized protein DUF932	pfam06067
Ga0314777_1001857	Ga0314777_1001857	Ga0314777_1001857	Ga0314777_100185	-	CDS	543	625	166.15	163	25.08	554	146.6	143	46.72	cytochrome c5	COG3245
Ga0314777_1002607	Ga0314777_1002607	Ga0314777_1002607	Ga0314777_100260	-	CDS	1128	1248	166.15	61	233.15	1955	247.29	73	369.5
Ga0314777_1002288	Ga0314777_1002288	Ga0314777_1002288	Ga0314777_100228	-	CDS	390	463	165.89	167	23.4	491	175.14	149	56.76
Ga0314777_1002495	Ga0314777_1002495	Ga0314777_1002495	Ga0314777_100249	-	CDS	264	318	165.82	165	40.47	374	194.67	202	29.8	YKOF-related protein	pfam07615
Ga0314777_1017622	Ga0314777_1017622	Ga0314777_1017622	Ga0314777_101762	-	CDS	192	236	165.59	178	27.68	267	178.24	167	56.46
Ga0314777_1038951	Ga0314777_1038951	Ga0314777_1038951	Ga0314777_103895	+	CDS	408	463	165.09	166	35.2	522	180.8	172	33.38	transposase-like protein	COG2963
Ga0314777_10022810	Ga0314777_10022810	Ga0314777_10022810	Ga0314777_100228	+	CDS	1290	1530	165.08	151	55.41	1443	160.26	145	50.68	adenylosuccinate synthase	KO:K01939
Ga0314777_1038361	Ga0314777_1038361	Ga0314777_1038361	Ga0314777_103836	-	CDS	1229	1395	165	166	52.55	1416	167.59	180	52.85	DNA-directed RNA polymerase subunit beta	KO:K03043
Ga0314777_1055122	Ga0314777_1055122	Ga0314777_1055122	Ga0314777_105512	+	CDS	285	332	164.98	191	68.23	344	175.29	225	92.77	translation initiation factor IF-2	KO:K02519
Ga0314777_1246911	Ga0314777_1246911	Ga0314777_1246911	Ga0314777_124691	+	CDS	261	304	164.98	216	91.71	305	161.47	198	99.82	elongation factor Tu	KO:K02358
Ga0314777_1049342	Ga0314777_1049342	Ga0314777_1049342	Ga0314777_104934	+	CDS	722	835	164.95	105	117.42	860	160.95	83	144.08	cytochrome c oxidase subunit 2	KO:K02275
Ga0314777_1006455	Ga0314777_1006455	Ga0314777_1006455	Ga0314777_100645	+	CDS	258	291	164.85	166	18.18	292	164.21	164	12.83
Ga0314777_1111912	Ga0314777_1111912	Ga0314777_1111912	Ga0314777_111191	-	CDS	144	186	164.77	184	52.28	115	100.76	110	23.64	molecular chaperone DnaK	KO:K04043
Ga0314777_10003122	Ga0314777_10003122	Ga0314777_10003122	Ga0314777_100031	-	CDS	255	288	164.75	163	23.16	286	150.39	159	22.12
Ga0314777_1003647	Ga0314777_1003647	Ga0314777_1003647	Ga0314777_100364	+	CDS	411	474	164.73	164	18.37	465	168.96	151	44.55	Fur family ferric uptake transcriptional regulator	KO:K03711
Ga0314777_1002097	Ga0314777_1002097	Ga0314777_1002097	Ga0314777_100209	+	CDS	2166	2475	164.58	151	83.54	2364	160.6	150	88.65	pyruvate/2-oxoglutarate dehydrogenase complex dihydrolipoamide dehydrogenase (E3) component/uncharacterized membrane protein YdjX (TVP38/TMEM64 family)	COG1249,COG0398
Ga0314777_1147661	Ga0314777_1147661	Ga0314777_1147661	Ga0314777_114766	+	CDS	435	492	164.13	146	107.35	549	183.52	147	134.82	large subunit ribosomal protein L4	KO:K02926
Ga0314777_10001422	Ga0314777_10001422	Ga0314777_10001422	Ga0314777_100014	+	CDS	1371	1545	164.09	92	163.32	1720	181.82	90	184.43	regulator of sigma E protease	KO:K11749
Ga0314777_10000633	Ga0314777_10000633	Ga0314777_10000633	Ga0314777_100006	+	CDS	438	488	164.07	165	53.58	443	147.21	157	41.17	DnaK suppressor protein	KO:K06204
Ga0314777_10013320	Ga0314777_10013320	Ga0314777_10013320	Ga0314777_100133	+	CDS	1140	1297	164.02	165	35.86	1222	154.17	155	43.36	molecular chaperone DnaJ	KO:K03686
Ga0314777_1003734	Ga0314777_1003734	Ga0314777_1003734	Ga0314777_100373	-	CDS	183	215	163.92	169	19.62	174	134.26	134	9.62	cytochrome c oxidase cbb3-type subunit 4	KO:K00407
Ga0314777_1000501	Ga0314777_1000501	Ga0314777_1000501	Ga0314777_100050	+	CDS	540	612	163.72	175	60.16	571	154	176	59.05	flagellar protein FliS	KO:K02422
Ga0314777_10009310	Ga0314777_10009310	Ga0314777_10009310	Ga0314777_100093	+	CDS	2589	2940	163.62	166	32.64	2821	157.67	164	28.92	spore germination protein YaaH/LysM repeat protein/LysM repeat protein/soluble lytic murein transglycosylase-like protein	COG3858,COG1388,COG1388,COG0741
Ga0314777_10007610	Ga0314777_10007610	Ga0314777_10007610	Ga0314777_100076	-	CDS	1236	1402	163.59	165	48.18	1347	157.59	160	44.76	outer membrane protein assembly factor BamB	KO:K17713
Ga0314777_10005115	Ga0314777_10005115	Ga0314777_10005115	Ga0314777_100051	-	CDS	819	898	163.57	171	47.7	840	154.37	153	60.39	cytoskeletal protein RodZ	COG1426
Ga0314777_10012413	Ga0314777_10012413	Ga0314777_10012413	Ga0314777_100124	-	CDS	780	906	163.57	99	119.35	903	151.43	76	138.13	beta-ketoacyl synthase-like protein	pfam13723
Ga0314777_1163451	Ga0314777_1163451	Ga0314777_1163451	Ga0314777_116345	+	CDS	404	457	163.56	172	75.55	443	156.67	172	74.7	peptidoglycan-associated lipoprotein	KO:K03640
Ga0314777_10004112	Ga0314777_10004112	Ga0314777_10004112	Ga0314777_100041	-	CDS	612	698	163.54	167	43.74	765	177.68	182	24.6	6-pyruvoyltetrahydropterin/6-carboxytetrahydropterin synthase	KO:K01737
Ga0314777_1002903	Ga0314777_1002903	Ga0314777_1002903	Ga0314777_100290	+	CDS	156	179	163.54	159	16.9	179	185.92	160	63.68
Ga0314777_10009515	Ga0314777_10009515	Ga0314777_10009515	Ga0314777_100095	+	CDS	741	845	163.38	162	29.85	898	170.89	150	53.4	5-formyltetrahydrofolate cyclo-ligase	KO:K01934
Ga0314777_1172081	Ga0314777_1172081	Ga0314777_1172081	Ga0314777_117208	+	CDS	233	281	163.36	172	60.82	278	159.67	194	83.24	large subunit ribosomal protein L2	KO:K02886
Ga0314777_10006516	Ga0314777_10006516	Ga0314777_10006516	Ga0314777_100065	-	CDS	1005	1144	163.28	135	88	1153	162.25	122	113.06	NAD+ kinase	KO:K00858
Ga0314777_1000847	Ga0314777_1000847	Ga0314777_1000847	Ga0314777_100084	+	CDS	1407	1520	163.27	160	71.37	1636	168.32	185	77.65	glutamate synthase (NADPH/NADH) small chain	KO:K00266
Ga0314777_1003747	Ga0314777_1003747	Ga0314777_1003747	Ga0314777_100374	-	CDS	1251	1408	163.25	166	45.37	1454	167.37	171	29.28	pSer/pThr/pTyr-binding forkhead associated (FHA) protein	COG1716
Ga0314777_1122861	Ga0314777_1122861	Ga0314777_1122861	Ga0314777_112286	-	CDS	147	52	163.22	32	213.45	94	920.56	74	1180.03
Ga0314777_1066642	Ga0314777_1066642	Ga0314777_1066642	Ga0314777_106664	+	CDS	680	764	163.16	153	57.85	804	172.59	171	70.51	succinyl-CoA synthetase alpha subunit	KO:K01902
Ga0314777_1003412	Ga0314777_1003412	Ga0314777_1003412	Ga0314777_100341	+	CDS	807	957	163.11	142	68.46	990	173.4	174	35.57	2,5-diketo-D-gluconate reductase B	KO:K06222
Ga0314777_1003307	Ga0314777_1003307	Ga0314777_1003307	Ga0314777_100330	-	CDS	183	214	163.06	189	49.92	163	128.09	143	35.41	predicted small lipoprotein YifL	COG5567
Ga0314777_1018233	Ga0314777_1018233	Ga0314777_1018233	Ga0314777_101823	-	CDS	423	489	162.73	203	96.36	545	187.08	187	105.97	uncharacterized protein DUF2750	pfam11042
Ga0314777_10001518	Ga0314777_10001518	Ga0314777_10001518	Ga0314777_100015	-	CDS	843	948	162.58	170	38.02	888	153.5	155	32.8	dTDP-4-amino-4,6-dideoxygalactose transaminase	COG0399
Ga0314777_1007782	Ga0314777_1007782	Ga0314777_1007782	Ga0314777_100778	-	CDS	876	1000	162.41	168	43.72	1078	179.46	180	31.09	23S rRNA (adenine2030-N6)-methyltransferase	KO:K07115
Ga0314777_1005103	Ga0314777_1005103	Ga0314777_1005103	Ga0314777_100510	-	CDS	219	277	162.29	157	69.16	315	205.13	209	52.25	uncharacterized protein DUF2788	pfam10981
Ga0314777_1259991	Ga0314777_1259991	Ga0314777_1259991	Ga0314777_125999	-	CDS	213	242	162.21	190	73.83	243	161.85	178	73.53	translation elongation factor EF-Tu-like GTPase	COG0050
Ga0314777_10005410	Ga0314777_10005410	Ga0314777_10005410	Ga0314777_100054	+	CDS	1101	1230	162.13	161	23.37	1187	154.4	156	30.87	4-diphosphocytidyl-2-C-methyl-D-erythritol kinase	KO:K00919
Ga0314777_10032713	Ga0314777_10032713	Ga0314777_10032713	Ga0314777_100327	+	CDS	690	771	162.07	166	43.15	818	171.87	162	55.28
Ga0314777_10005110	Ga0314777_10005110	Ga0314777_10005110	Ga0314777_100051	-	CDS	1209	1331	162.03	157	41.82	1316	157.66	160	44.64	outer membrane protein assembly factor BamB	KO:K17713
Ga0314777_10001229	Ga0314777_10001229	Ga0314777_10001229	Ga0314777_100012	+	CDS	960	1065	161.84	170	37.15	1068	160.53	160	28.37	D-methionine transport system substrate-binding protein	KO:K02073
Ga0314777_1000744	Ga0314777_1000744	Ga0314777_1000744	Ga0314777_100074	-	CDS	1641	1845	161.82	128	80.43	1888	164.26	127	76.06	chaperonin GroEL	KO:K04077
Ga0314777_1005345	Ga0314777_1005345	Ga0314777_1005345	Ga0314777_100534	+	CDS	450	516	161.7	147	44	465	147.64	157	31.11	cytochrome c556	COG3909
Ga0314777_1003164	Ga0314777_1003164	Ga0314777_1003164	Ga0314777_100316	-	CDS	324	353	161.67	169	43.67	335	147.64	141	20.07	iron-sulfur cluster assembly protein	KO:K13628
Ga0314777_1000056	Ga0314777_1000056	Ga0314777_1000056	Ga0314777_100005	+	CDS	426	438	161.66	152	33.92	417	144.95	141	19.75	uncharacterized MAPEG superfamily protein	COG3686
Ga0314777_1001555	Ga0314777_1001555	Ga0314777_1001555	Ga0314777_100155	-	CDS	777	856	161.54	134	56.79	787	145.37	137	44.52	EcsC family protein	pfam12787
Ga0314777_1001177	Ga0314777_1001177	Ga0314777_1001177	Ga0314777_100117	-	CDS	387	467	161.39	177	46.52	503	180.56	191	30.76	uncharacterized protein DUF2750	pfam11042
Ga0314777_1000429	Ga0314777_1000429	Ga0314777_1000429	Ga0314777_100042	-	CDS	1029	1152	161.24	158	29.89	1122	157.61	162	39.51	endonuclease/exonuclease/phosphatase family metal-dependent hydrolase	COG3568
Ga0314777_10006316	Ga0314777_10006316	Ga0314777_10006316	Ga0314777_100063	+	CDS	1281	1418	161.14	162	22.91	1391	157.48	156	19.36	cytochrome c-type biogenesis protein CcmH/NrfG	COG4235
Ga0314777_10000133	Ga0314777_10000133	Ga0314777_10000133	Ga0314777_100001	+	CDS	711	810	161.02	129	81.91	781	157.93	140	52.59	purine-nucleoside phosphorylase	KO:K03784
Ga0314777_1259031	Ga0314777_1259031	Ga0314777_1259031	Ga0314777_125903	+	CDS	129	142	160.97	169	84.48	166	148.25	171	41.66
Ga0314777_1013442	Ga0314777_1013442	Ga0314777_1013442	Ga0314777_101344	+	CDS	1347	1473	160.85	160	50.33	1372	151.85	156	49.14	Na+-transporting NADH:ubiquinone oxidoreductase subunit A	KO:K00346
Ga0314777_1002017	Ga0314777_1002017	Ga0314777_1002017	Ga0314777_100201	-	CDS	693	776	160.81	168	40.23	810	165.41	180	54.28	ribulose-phosphate 3-epimerase	KO:K01783
Ga0314777_1000658	Ga0314777_1000658	Ga0314777_1000658	Ga0314777_100065	+	CDS	1413	1585	160.72	165	38.89	1588	159.98	152	40.28	lipoprotein-anchoring transpeptidase ErfK/SrfK	COG1376
Ga0314777_1108842	Ga0314777_1108842	Ga0314777_1108842	Ga0314777_110884	+	CDS	207	227	160.64	190	65.34	140	124.21	99	99.49	twitching motility protein PilT	KO:K02669
Ga0314777_1018962	Ga0314777_1018962	Ga0314777_1018962	Ga0314777_101896	-	CDS	663	742	160.34	145	51.92	777	166.7	150	83.34	AcrR family transcriptional regulator	COG1309
Ga0314777_1000824	Ga0314777_1000824	Ga0314777_1000824	Ga0314777_100082	+	CDS	1017	1124	160.14	162	40.07	1055	149.04	150	37.17	cytochrome d ubiquinol oxidase subunit II	KO:K00426
Ga0314777_1079521	Ga0314777_1079521	Ga0314777_1079521	Ga0314777_107952	+	CDS	294	327	160.04	157	95.42	222	105.2	110	59.04	electron transfer flavoprotein alpha subunit	KO:K03522
Ga0314777_1258782	Ga0314777_1258782	Ga0314777_1258782	Ga0314777_125878	+	CDS	117	152	159.94	174	52.01	142	147.17	165	72.16	integration host factor subunit alpha	KO:K04764
Ga0314777_1000233	Ga0314777_1000233	Ga0314777_1000233	Ga0314777_100023	-	CDS	1293	1415	159.64	149	51.33	1346	149.8	138	49.17	cell division protein FtsA	KO:K03590
Ga0314777_1006521	Ga0314777_1006521	Ga0314777_1006521	Ga0314777_100652	-	CDS	1260	1391	159.52	148	60.06	1443	166.37	158	62.4	putative transposase	KO:K07496
Ga0314777_10003219	Ga0314777_10003219	Ga0314777_10003219	Ga0314777_100032	-	CDS	849	942	159.5	162	34.19	909	153.42	159	33.6	nitroreductase	COG0778
Ga0314777_10000712	Ga0314777_10000712	Ga0314777_10000712	Ga0314777_100007	+	CDS	666	737	159.41	155	30.44	791	171.59	165	33.97	imidazoleglycerol-phosphate dehydratase	KO:K01693
Ga0314777_1024702	Ga0314777_1024702	Ga0314777_1024702	Ga0314777_102470	+	CDS	900	1001	159.22	169	34.23	996	157.78	159	47.54	DNA-binding transcriptional LysR family regulator	COG0583
Ga0314777_1201811	Ga0314777_1201811	Ga0314777_1201811	Ga0314777_120181	+	CDS	327	373	159.21	170	67.02	373	161.94	168	67.1	small subunit ribosomal protein S13	KO:K02952
Ga0314777_1025292	Ga0314777_1025292	Ga0314777_1025292	Ga0314777_102529	-	CDS	971	1075	159.06	159	41.96	972	144.07	153	41.98	TRAP-type C4-dicarboxylate transport system substrate-binding protein	COG1638
Ga0314777_10014717	Ga0314777_10014717	Ga0314777_10014717	Ga0314777_100147	-	CDS	162	189	158.97	175	38.47	136	121.52	129	29.71	alternative ribosome-rescue factor	KO:K09890
Ga0314777_10001425	Ga0314777_10001425	Ga0314777_10001425	Ga0314777_100014	+	CDS	1026	1129	158.81	114	82.88	986	138.27	114	78.56	UDP-3-O-[3-hydroxymyristoyl] glucosamine N-acyltransferase	KO:K02536
Ga0314777_10003620	Ga0314777_10003620	Ga0314777_10003620	Ga0314777_100036	+	CDS	1263	1405	158.65	159	36.08	1343	151.9	150	57.31	transcription termination factor Rho	KO:K03628
Ga0314777_1001144	Ga0314777_1001144	Ga0314777_1001144	Ga0314777_100114	-	CDS	339	399	158.63	153	60.65	376	155.24	161	39.76	2Fe-2S ferredoxin	KO:K04755
Ga0314777_1000215	Ga0314777_1000215	Ga0314777_1000215	Ga0314777_100021	+	CDS	1236	1349	158.54	176	64.55	1238	144.88	143	62.83	acetate kinase	KO:K00925
Ga0314777_1005584	Ga0314777_1005584	Ga0314777_1005584	Ga0314777_100558	-	CDS	486	549	158.52	158	50.06	526	155.63	168	49.68	FKBP-type peptidyl-prolyl cis-trans isomerase SlyD	KO:K03775
Ga0314777_1004411	Ga0314777_1004411	Ga0314777_1004411	Ga0314777_100441	-	CDS	450	493	158.3	151	38.4	551	170.54	170	45.37
Ga0314777_1000706	Ga0314777_1000706	Ga0314777_1000706	Ga0314777_100070	+	CDS	858	927	158.28	148	49.69	885	148.48	138	65.35	RNA polymerase sigma-32 factor	KO:K03089
Ga0314777_1029621	Ga0314777_1029621	Ga0314777_1029621	Ga0314777_102962	-	CDS	261	297	158.24	162	62.1	323	176.86	206	108.63
Ga0314777_10000730	Ga0314777_10000730	Ga0314777_10000730	Ga0314777_100007	-	CDS	1353	1463	158.04	125	85.82	1332	142.35	109	74.14	Na+-transporting NADH:ubiquinone oxidoreductase subunit A	KO:K00346
Ga0314777_1007841	Ga0314777_1007841	Ga0314777_1007841	Ga0314777_100784	-	CDS	279	312	157.92	182	52.88	258	144.73	171	70
Ga0314777_10007813	Ga0314777_10007813	Ga0314777_10007813	Ga0314777_100078	+	CDS	1071	1151	157.76	157	32.34	1119	152.49	145	31.26	thiamine-monophosphate kinase	KO:K00946
Ga0314777_1022821	Ga0314777_1022821	Ga0314777_1022821	Ga0314777_102282	-	CDS	417	469	157.71	167	60.9	378	148.29	145	91.91	isocitrate dehydrogenase	KO:K00031
Ga0314777_1075842	Ga0314777_1075842	Ga0314777_1075842	Ga0314777_107584	+	CDS	120	127	157.69	155	49.1	301	301.72	304	30.04
Ga0314777_1015962	Ga0314777_1015962	Ga0314777_1015962	Ga0314777_101596	+	CDS	750	819	157.57	154	54.41	798	151.68	159	40.04	NADP-dependent 3-hydroxy acid dehydrogenase YdfG	COG4221
Ga0314777_10001517	Ga0314777_10001517	Ga0314777_10001517	Ga0314777_100015	-	CDS	687	759	157.48	150	31.36	743	156.52	157	18.73	N-acylneuraminate cytidylyltransferase	KO:K00983
Ga0314777_1000942	Ga0314777_1000942	Ga0314777_1000942	Ga0314777_100094	-	CDS	489	539	157.37	159	18.43	546	161.83	158	20.85	enamine deaminase RidA (YjgF/YER057c/UK114 family)	COG0251
Ga0314777_1156051	Ga0314777_1156051	Ga0314777_1156051	Ga0314777_115605	-	CDS	419	458	157.33	173	64.84	424	144.91	166	54.57	DNA-directed RNA polymerase subunit beta'	KO:K03046
Ga0314777_10003711	Ga0314777_10003711	Ga0314777_10003711	Ga0314777_100037	-	CDS	366	405	157.26	155	97.17	429	167.93	183	49.39
Ga0314777_1019362	Ga0314777_1019362	Ga0314777_1019362	Ga0314777_101936	+	CDS	1662	1785	156.99	149	44.96	1775	156.26	150	48.58	elongation factor G	KO:K02355
Ga0314777_10001926	Ga0314777_10001926	Ga0314777_10001926	Ga0314777_100019	-	CDS	498	537	156.92	152	34.24	568	165.2	170	32.27	peroxiredoxin Q/BCP	KO:K03564
Ga0314777_1000038	Ga0314777_1000038	Ga0314777_1000038	Ga0314777_100003	+	CDS	732	815	156.75	153	39.21	759	148.35	148	57.9	DNA-nicking Smr family endonuclease	COG2840
Ga0314777_1000189	Ga0314777_1000189	Ga0314777_1000189	Ga0314777_100018	-	CDS	1227	1296	156.57	152	27.3	1298	155.6	151	21.5	ubiquinol-cytochrome c reductase cytochrome b subunit	KO:K00412
Ga0314777_1002438	Ga0314777_1002438	Ga0314777_1002438	Ga0314777_100243	-	CDS	384	400	156.54	149	21.3	396	145.47	135	29.64	uncharacterized protein (DUF302 family)	COG3439
Ga0314777_1017061	Ga0314777_1017061	Ga0314777_1017061	Ga0314777_101706	+	CDS	603	652	156.52	157	14.44	699	164.39	168	15.68	acetyltransferase (GNAT) family protein	pfam13523
Ga0314777_1004095	Ga0314777_1004095	Ga0314777_1004095	Ga0314777_100409	-	CDS	540	590	156.48	160	25.47	569	151.28	143	40.39
Ga0314777_10004624	Ga0314777_10004624	Ga0314777_10004624	Ga0314777_100046	-	CDS	939	1012	156.32	158	47.85	1054	162.72	151	59.27	methylisocitrate lyase	KO:K03417
Ga0314777_1073821	Ga0314777_1073821	Ga0314777_1073821	Ga0314777_107382	+	CDS	114	55	156.29	234	105.72	65	68.2	74	17.73	pyruvate dehydrogenase E2 component (dihydrolipoamide acetyltransferase)	KO:K00627
Ga0314777_1000411	Ga0314777_1000411	Ga0314777_1000411	Ga0314777_100041	+	CDS	615	676	156.24	146	36.78	639	148.26	146	47.73	rare lipoprotein A	KO:K03642
Ga0314777_1007282	Ga0314777_1007282	Ga0314777_1007282	Ga0314777_100728	-	CDS	708	771	156.11	163	67.77	783	158.6	176	49.04
Ga0314777_1006403	Ga0314777_1006403	Ga0314777_1006403	Ga0314777_100640	-	CDS	747	777	156.05	137	61.75	630	131.29	98	76.24	HIRAN domain-containing protein	pfam08797
Ga0314777_1000716	Ga0314777_1000716	Ga0314777_1000716	Ga0314777_100071	+	CDS	720	783	155.92	123	83.67	794	158.2	161	63.24	16S rRNA (guanine527-N7)-methyltransferase	KO:K03501
Ga0314777_1041212	Ga0314777_1041212	Ga0314777_1041212	Ga0314777_104121	+	CDS	546	618	155.86	170	64.9	596	143.49	107	84.95
Ga0314777_1131211	Ga0314777_1131211	Ga0314777_1131211	Ga0314777_113121	-	CDS	408	456	155.82	183	63.56	349	120.29	136	40.85	flagellin	KO:K02406
Ga0314777_1017311	Ga0314777_1017311	Ga0314777_1017311	Ga0314777_101731	-	CDS	531	583	155.69	165	57.7	644	165.39	183	60.39	3-oxoacyl-[acyl-carrier protein] reductase	KO:K00059
Ga0314777_1000188	Ga0314777_1000188	Ga0314777_1000188	Ga0314777_100018	-	CDS	714	791	155.53	157	28.25	702	140.73	153	39.24	ubiquinol-cytochrome c reductase cytochrome c1 subunit	KO:K00413
Ga0314777_10017112	Ga0314777_10017112	Ga0314777_10017112	Ga0314777_100171	-	CDS	216	245	155.18	157	76.43	336	220.68	242	50.97
Ga0314777_1034011	Ga0314777_1034011	Ga0314777_1034011	Ga0314777_103401	+	CDS	279	301	155.15	172	93.05	302	147.18	152	100.27	peptidyl-prolyl cis-trans isomerase C	KO:K03769
Ga0314777_1055513	Ga0314777_1055513	Ga0314777_1055513	Ga0314777_105551	-	CDS	140	163	154.96	165	39.64	94	84.23	92	18.41
Ga0314777_10020512	Ga0314777_10020512	Ga0314777_10020512	Ga0314777_100205	-	CDS	1032	1109	154.86	144	48.87	1155	158.7	142	63.13
Ga0314777_1018002	Ga0314777_1018002	Ga0314777_1018002	Ga0314777_101800	-	CDS	1299	1384	154.77	143	46	1445	162.02	147	54.49	GTP-binding protein HflX	KO:K03665
Ga0314777_10001921	Ga0314777_10001921	Ga0314777_10001921	Ga0314777_100019	-	CDS	1065	1184	154.72	142	61.45	1172	151.45	145	42.86
Ga0314777_1008871	Ga0314777_1008871	Ga0314777_1008871	Ga0314777_100887	-	CDS	564	603	154.53	144	48.16	566	144.02	129	82.1	hypoxanthine phosphoribosyltransferase	KO:K00760
Ga0314777_1000064	Ga0314777_1000064	Ga0314777_1000064	Ga0314777_100006	+	CDS	885	946	154.46	156	61.13	961	157.27	151	78.06	phosphatidylglycerol:prolipoprotein diacylglycerol transferase	KO:K13292
Ga0314777_1001339	Ga0314777_1001339	Ga0314777_1001339	Ga0314777_100133	+	CDS	948	1029	154.44	150	93.93	1131	168.82	186	86.73	pimeloyl-ACP methyl ester carboxylesterase	COG0596
Ga0314777_1115202	Ga0314777_1115202	Ga0314777_1115202	Ga0314777_111520	-	CDS	168	164	154.32	138	104.46	271	225.6	251	55.54
Ga0314777_1178921	Ga0314777_1178921	Ga0314777_1178921	Ga0314777_117892	+	CDS	378	403	154.15	162	72.94	350	131.09	143	53.27	phosphonate transport system substrate-binding protein	KO:K02044
Ga0314777_1114451	Ga0314777_1114451	Ga0314777_1114451	Ga0314777_111445	-	CDS	204	186	154.14	143	95	113	91.35	69	73.02	sec-independent protein translocase protein TatB	KO:K03117
Ga0314777_1010723	Ga0314777_1010723	Ga0314777_1010723	Ga0314777_101072	-	CDS	780	860	154	104	94.54	886	156.03	90	129.46	tetrathionate reductase subunit B	KO:K08358
Ga0314777_1001597	Ga0314777_1001597	Ga0314777_1001597	Ga0314777_100159	+	CDS	1017	1117	153.99	156	31.99	1088	151.69	166	35.04	ketol-acid reductoisomerase	KO:K00053
Ga0314777_10013711	Ga0314777_10013711	Ga0314777_10013711	Ga0314777_100137	+	CDS	786	845	153.98	158	26.69	821	151.76	154	12.67	Na+-transporting NADH:ubiquinone oxidoreductase subunit C	KO:K00348
Ga0314777_1009453	Ga0314777_1009453	Ga0314777_1009453	Ga0314777_100945	+	CDS	339	368	153.88	152	35.99	419	174.73	132	63.67	protein PhnA	KO:K06193
Ga0314777_10001310	Ga0314777_10001310	Ga0314777_10001310	Ga0314777_100013	-	CDS	408	436	153.6	143	46.21	409	138.9	102	64.81	NADH-quinone oxidoreductase subunit K	KO:K00340
Ga0314777_1018142	Ga0314777_1018142	Ga0314777_1018142	Ga0314777_101814	+	CDS	1431	1513	153.59	154	51.63	1531	155.07	130	83.73	cytochrome c oxidase cbb3-type subunit 1	KO:K00404
Ga0314777_10002316	Ga0314777_10002316	Ga0314777_10002316	Ga0314777_100023	+	CDS	630	672	153.44	152	42.75	749	171.2	176	30.66
Ga0314777_1097051	Ga0314777_1097051	Ga0314777_1097051	Ga0314777_109705	-	CDS	594	659	153.4	172	48.42	643	152.18	175	49.49	predicted porin	COG3203
Ga0314777_1016811	Ga0314777_1016811	Ga0314777_1016811	Ga0314777_101681	+	CDS	1950	2071	153.12	114	96.08	1870	138.66	107	90.26	phosphomethylpyrimidine synthase	KO:K03147
Ga0314777_1002862	Ga0314777_1002862	Ga0314777_1002862	Ga0314777_100286	-	CDS	606	671	153.03	153	18.37	642	149.07	147	37.01	polyisoprenoid-binding protein YceI	COG2353
Ga0314777_1002572	Ga0314777_1002572	Ga0314777_1002572	Ga0314777_100257	-	CDS	1422	1571	152.9	145	48.74	1514	152.68	153	38.84	glutamate synthase (NADPH/NADH) small chain	KO:K00266
Ga0314777_1155771	Ga0314777_1155771	Ga0314777_1155771	Ga0314777_115577	+	CDS	264	304	152.9	168	66.44	263	138.03	142	40.94	peptidoglycan-associated lipoprotein	KO:K03640
Ga0314777_1161271	Ga0314777_1161271	Ga0314777_1161271	Ga0314777_116127	-	CDS	144	144	152.82	140	65.92	176	162.11	172	57.67	phosphate transport system permease protein	KO:K02037
Ga0314777_1002381	Ga0314777_1002381	Ga0314777_1002381	Ga0314777_100238	-	CDS	555	604	152.74	151	45.05	595	150.79	145	45.84	ribosome recycling factor	KO:K02838
Ga0314777_1001291	Ga0314777_1001291	Ga0314777_1001291	Ga0314777_100129	-	CDS	123	139	152.63	143	74.87	113	131.07	131	61.58	elongation factor Tu	KO:K02358
Ga0314777_10001128	Ga0314777_10001128	Ga0314777_10001128	Ga0314777_100011	-	CDS	810	864	152.48	150	25.29	789	143.05	147	39.79
Ga0314777_1014152	Ga0314777_1014152	Ga0314777_1014152	Ga0314777_101415	+	CDS	333	352	152.26	156	51.2	403	168.48	164	33.78	cytochrome c553	COG2863
Ga0314777_1003044	Ga0314777_1003044	Ga0314777_1003044	Ga0314777_100304	+	CDS	492	503	151.95	153	45.15	460	134.36	121	45	8-oxo-dGTP pyrophosphatase MutT (NUDIX family)	COG0494
Ga0314777_1000173	Ga0314777_1000173	Ga0314777_1000173	Ga0314777_100017	+	CDS	1065	1135	151.79	148	84.61	1163	152.78	135	115.97	cyclic pyranopterin phosphate synthase	KO:K03639
Ga0314777_10000332	Ga0314777_10000332	Ga0314777_10000332	Ga0314777_100003	+	CDS	1161	1210	151.71	110	79.87	1200	150.94	109	91.38	UDP-N-acetylmuramate dehydrogenase	KO:K00075
Ga0314777_1036971	Ga0314777_1036971	Ga0314777_1036971	Ga0314777_103697	-	CDS	663	710	151.71	149	58.66	696	143.84	140	78.67	citrate synthase	KO:K01647
Ga0314777_1000956	Ga0314777_1000956	Ga0314777_1000956	Ga0314777_100095	-	CDS	267	287	151.69	150	21.09	270	150.16	152	21.96
Ga0314777_1003661	Ga0314777_1003661	Ga0314777_1003661	Ga0314777_100366	-	CDS	117	165	151.66	158	16.46	281	270.93	281	18.9
Ga0314777_1011503	Ga0314777_1011503	Ga0314777_1011503	Ga0314777_101150	-	CDS	780	833	151.66	148	67.65	849	152.68	115	102.85	tetrathionate reductase subunit B	KO:K08358
Ga0314777_1001579	Ga0314777_1001579	Ga0314777_1001579	Ga0314777_100157	-	CDS	855	907	151.65	151	31.85	873	146.05	154	43.23	release factor glutamine methyltransferase	KO:K02493
Ga0314777_1000872	Ga0314777_1000872	Ga0314777_1000872	Ga0314777_100087	+	CDS	657	704	151.45	153	57.78	734	155.69	151	78.33	Fe-S-cluster-containing dehydrogenase component	COG0437
Ga0314777_1023622	Ga0314777_1023622	Ga0314777_1023622	Ga0314777_102362	+	CDS	468	505	151.28	151	29.25	475	146.2	145	53.45	peroxiredoxin Q/BCP	KO:K03564
Ga0314777_1033101	Ga0314777_1033101	Ga0314777_1033101	Ga0314777_103310	+	CDS	1379	1450	151.28	112	127.1	1088	112.35	114	43.86	5-methylcytosine-specific restriction endonuclease McrA	COG1403
Ga0314777_10001526	Ga0314777_10001526	Ga0314777_10001526	Ga0314777_100015	-	CDS	567	564	151.26	149	27.8	542	139.04	127	29.38	dTDP-4-dehydrorhamnose 3,5-epimerase	KO:K01790
Ga0314777_10004511	Ga0314777_10004511	Ga0314777_10004511	Ga0314777_100045	+	CDS	258	257	151.24	152	47.01	398	223.43	231	39.14	antitoxin ChpS	KO:K18842
Ga0314777_1001634	Ga0314777_1001634	Ga0314777_1001634	Ga0314777_100163	-	CDS	1296	1343	151.09	151	45.04	1334	149.2	139	52.84	histidinol dehydrogenase	KO:K00013
Ga0314777_1006675	Ga0314777_1006675	Ga0314777_1006675	Ga0314777_100667	-	CDS	534	572	151	154	46.83	573	151.52	151	41.23	molybdopterin adenylyltransferase	KO:K03831
Ga0314777_1019072	Ga0314777_1019072	Ga0314777_1019072	Ga0314777_101907	-	CDS	1203	1255	150.95	149	26.67	1208	146.13	143	42.89	aspartate aminotransferase	KO:K00812
Ga0314777_1001581	Ga0314777_1001581	Ga0314777_1001581	Ga0314777_100158	+	CDS	330	355	150.88	169	49.28	422	177.07	167	30.85	RNA polymerase-binding transcription factor DksA	COG1734
Ga0314777_1060141	Ga0314777_1060141	Ga0314777_1060141	Ga0314777_106014	-	CDS	819	857	150.78	75	135.9	881	151.3	76	162.98	HlyD family secretion protein	KO:K01993
Ga0314777_1003646	Ga0314777_1003646	Ga0314777_1003646	Ga0314777_100364	-	CDS	327	337	150.73	162	36.62	423	168.27	168	26.61	outer membrane protein assembly factor BamE	KO:K06186
Ga0314777_1084671	Ga0314777_1084671	Ga0314777_1084671	Ga0314777_108467	+	CDS	435	461	150.54	135	68.61	321	101.84	94	45.96	D-tyrosyl-tRNA(Tyr) deacylase	KO:K07560
Ga0314777_10012610	Ga0314777_10012610	Ga0314777_10012610	Ga0314777_100126	-	CDS	1041	1109	150.46	139	44.31	1116	147.18	129	64.55	uncharacterized protein DUF4062	pfam13271
Ga0314777_10007116	Ga0314777_10007116	Ga0314777_10007116	Ga0314777_100071	-	CDS	1124	1185	150.34	151	38.28	1247	158.48	155	39.63	polyphosphate kinase 2 (PPK2 family)	COG2326
Ga0314777_1047492	Ga0314777_1047492	Ga0314777_1047492	Ga0314777_104749	-	CDS	468	515	150.22	126	78.23	512	156.8	159	57.63	RHH-type proline utilization regulon transcriptional repressor/proline dehydrogenase/delta 1-pyrroline-5-carboxylate dehydrogenase	KO:K13821
Ga0314777_1000679	Ga0314777_1000679	Ga0314777_1000679	Ga0314777_100067	-	CDS	705	738	150.07	147	32.75	711	146.05	158	36.49	two-component system phosphate regulon response regulator PhoB	KO:K07657
Ga0314777_1005486	Ga0314777_1005486	Ga0314777_1005486	Ga0314777_100548	+	CDS	645	707	150.06	149	46.93	668	144.12	142	23.97	phosphoribosylglycinamide formyltransferase-1	KO:K11175
Ga0314777_1001099	Ga0314777_1001099	Ga0314777_1001099	Ga0314777_100109	+	CDS	2598	2707	150.04	131	55.26	2644	143.88	130	56.98	aconitate hydratase 2/2-methylisocitrate dehydratase	KO:K01682
Ga0314777_10013214	Ga0314777_10013214	Ga0314777_10013214	Ga0314777_100132	-	CDS	537	583	150.03	139	46.01	516	142.08	118	78.34	3-dehydroquinate dehydratase-2	KO:K03786
Ga0314777_1187841	Ga0314777_1187841	Ga0314777_1187841	Ga0314777_118784	+	CDS	231	244	149.95	141	63.18	145	85.34	82	39.89	Fe-Mn family superoxide dismutase	KO:K04564
Ga0314777_1098941	Ga0314777_1098941	Ga0314777_1098941	Ga0314777_109894	-	CDS	495	519	149.77	169	65.08	558	159.9	124	103.01	glyceraldehyde 3-phosphate dehydrogenase	KO:K00134
Ga0314777_10002614	Ga0314777_10002614	Ga0314777_10002614	Ga0314777_100026	-	CDS	330	365	149.74	156	84.69	549	238.4	269	74.82	ribosome-associated protein	KO:K09710
Ga0314777_1118661	Ga0314777_1118661	Ga0314777_1118661	Ga0314777_111866	+	CDS	510	534	149.48	113	78.9	586	165.45	119	101.76	myo-inositol-1(or 4)-monophosphatase	KO:K01092
Ga0314777_10003515	Ga0314777_10003515	Ga0314777_10003515	Ga0314777_100035	+	CDS	990	1026	149.47	157	38.6	1012	146.88	146	40.82
Ga0314777_1019662	Ga0314777_1019662	Ga0314777_1019662	Ga0314777_101966	-	CDS	1155	1211	149.42	151	25.71	1149	143.25	147	31.63	S-adenosylmethionine synthetase	KO:K00789
Ga0314777_1244601	Ga0314777_1244601	Ga0314777_1244601	Ga0314777_124460	-	CDS	285	298	149.19	149	65.4	304	154.34	155	75.54
Ga0314777_1023621	Ga0314777_1023621	Ga0314777_1023621	Ga0314777_102362	-	CDS	582	608	148.84	156	71.69	587	143.61	129	81.86	4-hydroxy-tetrahydrodipicolinate synthase	KO:K01714
Ga0314777_1000479	Ga0314777_1000479	Ga0314777_1000479	Ga0314777_100047	+	CDS	1470	1514	148.75	145	38.24	1433	142.64	146	54.22	coniferyl-aldehyde dehydrogenase	KO:K00154
Ga0314777_1033861	Ga0314777_1033861	Ga0314777_1033861	Ga0314777_103386	-	CDS	1356	1391	148.73	154	40.86	1418	151.9	159	38.55	DNA-directed RNA polymerase subunit beta	KO:K03043
Ga0314777_1014003	Ga0314777_1014003	Ga0314777_1014003	Ga0314777_101400	+	CDS	1233	1232	148.71	144	36.49	1235	146.62	140	39.68	ubiquinol-cytochrome c reductase cytochrome b subunit	KO:K00412
Ga0314777_1005923	Ga0314777_1005923	Ga0314777_1005923	Ga0314777_100592	-	CDS	714	720	148.58	149	24.53	691	139.44	151	38.59
Ga0314777_1003963	Ga0314777_1003963	Ga0314777_1003963	Ga0314777_100396	+	CDS	195	225	148.3	150	10.16	195	139.92	149	28.72
Ga0314777_1252721	Ga0314777_1252721	Ga0314777_1252721	Ga0314777_125272	+	CDS	206	223	148.2	172	68.17	297	190.25	207	86.77	small subunit ribosomal protein S9	KO:K02996
Ga0314777_1072911	Ga0314777_1072911	Ga0314777_1072911	Ga0314777_107291	+	CDS	252	261	148.17	153	53.29	166	92.05	87	24.01	cytochrome c5	COG3245
Ga0314777_1005963	Ga0314777_1005963	Ga0314777_1005963	Ga0314777_100596	-	CDS	483	516	148.16	151	28.53	575	160.49	157	23.17	chromosome segregation ATPase	COG1196
Ga0314777_1009512	Ga0314777_1009512	Ga0314777_1009512	Ga0314777_100951	-	CDS	2871	2953	148.13	115	115.74	2930	145.51	113	98.22	outer membrane receptor protein involved in Fe transport/outer membrane cobalamin receptor	COG1629,COG4206
Ga0314777_1013215	Ga0314777_1013215	Ga0314777_1013215	Ga0314777_101321	-	CDS	158	151	148.12	142	58.6	164	135.49	146	55.7	phosphonate transport system substrate-binding protein	KO:K02044
Ga0314777_10000920	Ga0314777_10000920	Ga0314777_10000920	Ga0314777_100009	-	CDS	336	344	148	134	46.88	388	163.54	160	28.65
Ga0314777_1245371	Ga0314777_1245371	Ga0314777_1245371	Ga0314777_124537	-	CDS	278	285	147.96	150	65.04	243	124.4	134	69.14
Ga0314777_1004904	Ga0314777_1004904	Ga0314777_1004904	Ga0314777_100490	+	CDS	732	746	147.91	139	53.02	637	123.39	122	60.92	single-strand DNA-binding protein	KO:K03111
Ga0314777_1000546	Ga0314777_1000546	Ga0314777_1000546	Ga0314777_100054	-	CDS	1137	1178	147.9	145	29.55	1128	141.84	139	50.72	aspartate aminotransferase-like enzyme	COG0075
Ga0314777_1003244	Ga0314777_1003244	Ga0314777_1003244	Ga0314777_100324	-	CDS	912	945	147.9	50	174.81	945	146.82	41	154.8	DNA-binding transcriptional LysR family regulator	COG0583
Ga0314777_1015903	Ga0314777_1015903	Ga0314777_1015903	Ga0314777_101590	-	CDS	147	116	147.8	118	72.65	133	146.76	124	32.43
Ga0314777_1015841	Ga0314777_1015841	Ga0314777_1015841	Ga0314777_101584	+	CDS	303	309	147.61	169	76.75	426	200.9	212	45.97
Ga0314777_1256181	Ga0314777_1256181	Ga0314777_1256181	Ga0314777_125618	+	CDS	230	233	147.57	172	75.53	227	141.82	154	70.21	small subunit ribosomal protein S2	KO:K02967
Ga0314777_1116771	Ga0314777_1116771	Ga0314777_1116771	Ga0314777_111677	-	CDS	351	6	147.27	2	943.94	6	147.89	2	930.66	chlorite dismutase	KO:K09162
Ga0314777_1025581	Ga0314777_1025581	Ga0314777_1025581	Ga0314777_102558	-	CDS	882	902	147.18	141	60.1	938	151.51	128	85.29	lipoic acid synthetase	KO:K03644
Ga0314777_10003218	Ga0314777_10003218	Ga0314777_10003218	Ga0314777_100032	-	CDS	2904	2960	147.03	146	27.92	2886	143.23	139	33.28	glycine dehydrogenase	KO:K00281
Ga0314777_1014983	Ga0314777_1014983	Ga0314777_1014983	Ga0314777_101498	-	CDS	903	914	146.85	151	44.41	950	151.69	166	45.69	endonuclease G	KO:K01173
Ga0314777_1026151	Ga0314777_1026151	Ga0314777_1026151	Ga0314777_102615	+	CDS	240	278	146.85	148	26.43	215	134.55	135	38.46	CDGSH-type Zn-finger protein	COG3369
Ga0314777_1018143	Ga0314777_1018143	Ga0314777_1018143	Ga0314777_101814	+	CDS	519	524	146.79	158	55.78	535	147.92	163	60.12	cytochrome c oxidase cbb3-type subunit 2	KO:K00405
Ga0314777_1014071	Ga0314777_1014071	Ga0314777_1014071	Ga0314777_101407	-	CDS	849	859	146.71	151	36.25	876	150.03	159	46.62	phosphate transport system ATP-binding protein	KO:K02036
Ga0314777_10001528	Ga0314777_10001528	Ga0314777_10001528	Ga0314777_100015	-	CDS	894	915	146.7	145	15.95	978	155.7	149	24.7	dTDP-4-dehydrorhamnose reductase	KO:K00067
Ga0314777_1215901	Ga0314777_1215901	Ga0314777_1215901	Ga0314777_121590	+	CDS	321	330	146.62	135	67.01	304	135.64	141	66.26	MarR family transcriptional regulator for hemolysin	KO:K06075
Ga0314777_10013010	Ga0314777_10013010	Ga0314777_10013010	Ga0314777_100130	-	CDS	1014	1040	146.46	149	31.79	1132	159.79	146	42.46	23S rRNA pseudouridine955/2504/2580 synthase	KO:K06179
Ga0314777_10004715	Ga0314777_10004715	Ga0314777_10004715	Ga0314777_100047	+	CDS	1233	1267	146.38	120	72.03	1297	150.27	129	77.81	23S rRNA pseudouridine1911/1915/1917 synthase	KO:K06180
Ga0314777_1043432	Ga0314777_1043432	Ga0314777_1043432	Ga0314777_104343	+	CDS	174	119	146.37	72	155.62	281	402.22	220	385.02
Ga0314777_1005325	Ga0314777_1005325	Ga0314777_1005325	Ga0314777_100532	-	CDS	945	953	146.33	152	44.79	1041	157.93	142	55.46	hydroxymethylbilane synthase	KO:K01749
Ga0314777_1005267	Ga0314777_1005267	Ga0314777_1005267	Ga0314777_100526	-	CDS	327	342	146.25	154	29.56	336	148.13	139	30.28
Ga0314777_1020061	Ga0314777_1020061	Ga0314777_1020061	Ga0314777_102006	+	CDS	1581	1612	146.16	128	65.93	1597	143.96	128	55.3	BCCT family betaine/carnitine transporter	KO:K03451
Ga0314777_10009410	Ga0314777_10009410	Ga0314777_10009410	Ga0314777_100094	+	CDS	1128	1142	146.13	133	46.44	1167	143.53	135	59.12
Ga0314777_1003843	Ga0314777_1003843	Ga0314777_1003843	Ga0314777_100384	-	CDS	816	858	145.98	119	64.13	850	149.02	119	64.12	1-acyl-sn-glycerol-3-phosphate acyltransferase	KO:K00655
Ga0314777_1001008	Ga0314777_1001008	Ga0314777_1001008	Ga0314777_100100	-	CDS	666	669	145.97	134	41.02	681	160.91	135	79.74	TorA maturation chaperone TorD	COG3381
Ga0314777_1025302	Ga0314777_1025302	Ga0314777_1025302	Ga0314777_102530	-	CDS	971	970	145.94	150	45.37	866	130.09	128	45.91	TRAP-type C4-dicarboxylate transport system substrate-binding protein	COG1638
Ga0314777_10013712	Ga0314777_10013712	Ga0314777_10013712	Ga0314777_100137	+	CDS	633	634	145.81	145	17.52	587	135.34	136	19.38	Na+-transporting NADH:ubiquinone oxidoreductase subunit D	KO:K00349
Ga0314777_1037823	Ga0314777_1037823	Ga0314777_1037823	Ga0314777_103782	+	CDS	231	237	145.75	69	149.38	65	60.92	34	70.49	putative Mn2+ efflux pump MntP	COG1971
Ga0314777_1009371	Ga0314777_1009371	Ga0314777_1009371	Ga0314777_100937	-	CDS	378	399	145.67	124	60.17	533	191.95	185	67.58	lactoylglutathione lyase	KO:K01759
Ga0314777_1254431	Ga0314777_1254431	Ga0314777_1254431	Ga0314777_125443	+	CDS	192	213	145.52	151	51	265	173.19	193	77.09	transposase	COG3415
Ga0314777_1030232	Ga0314777_1030232	Ga0314777_1030232	Ga0314777_103023	+	CDS	633	652	145.22	153	39.35	648	136.76	148	57.89
Ga0314777_1003896	Ga0314777_1003896	Ga0314777_1003896	Ga0314777_100389	+	CDS	294	306	145.21	145	49.91	268	128.15	147	53.57	4a-hydroxytetrahydrobiopterin dehydratase	KO:K01724
Ga0314777_10001618	Ga0314777_10001618	Ga0314777_10001618	Ga0314777_100016	+	CDS	1641	1665	145.2	142	32.68	1641	143.57	150	28.96	type II secretory pathway component GspD/PulD (secretin)	COG1450
Ga0314777_1043691	Ga0314777_1043691	Ga0314777_1043691	Ga0314777_104369	-	CDS	255	259	145.08	163	40.24	159	89.99	113	38.79	toxin YoeB	KO:K19158
Ga0314777_10012612	Ga0314777_10012612	Ga0314777_10012612	Ga0314777_100126	-	CDS	699	698	144.92	153	34.34	730	155	154	20.36
Ga0314777_1009422	Ga0314777_1009422	Ga0314777_1009422	Ga0314777_100942	-	CDS	1917	1918	144.76	129	54.9	1861	140.11	118	62.19	molecular chaperone DnaK	KO:K04043
Ga0314777_1008191	Ga0314777_1008191	Ga0314777_1008191	Ga0314777_100819	+	CDS	900	907	144.74	140	30.18	918	148.81	145	20.94	thiol:disulfide interchange protein DsbC	KO:K03981
Ga0314777_1010695	Ga0314777_1010695	Ga0314777_1010695	Ga0314777_101069	-	CDS	405	418	144.53	147	17.22	485	157.53	164	31.09	TM2 domain-containing membrane protein YozV/TM2 domain-containing membrane protein YozV	COG2314,COG2314
Ga0314777_1001165	Ga0314777_1001165	Ga0314777_1001165	Ga0314777_100116	+	CDS	1419	1423	144.52	145	41.14	1407	140.5	139	55.15	predicted unusual protein kinase regulating ubiquinone biosynthesis (AarF/ABC1/UbiB family)	COG0661
Ga0314777_1037751	Ga0314777_1037751	Ga0314777_1037751	Ga0314777_103775	+	CDS	714	762	144.5	139	65.7	762	152.75	147	39.49	outer membrane protein	KO:K07275
Ga0314777_1002616	Ga0314777_1002616	Ga0314777_1002616	Ga0314777_100261	-	CDS	1029	1020	144.3	139	43.4	957	135.06	119	48.2	4-amino-4-deoxychorismate lyase	KO:K02619
Ga0314777_1194601	Ga0314777_1194601	Ga0314777_1194601	Ga0314777_119460	+	CDS	270	283	144.3	158	74.3	325	169.97	163	62.77
Ga0314777_1025651	Ga0314777_1025651	Ga0314777_1025651	Ga0314777_102565	-	CDS	114	156	144.23	157	41.17	113	154.86	203	78.15
Ga0314777_1001847	Ga0314777_1001847	Ga0314777_1001847	Ga0314777_100184	-	CDS	315	313	144.17	157	42.08	258	122.45	134	33.15
Ga0314777_1254901	Ga0314777_1254901	Ga0314777_1254901	Ga0314777_125490	-	CDS	140	170	143.86	182	62.25	116	97.46	114	26.95	peroxiredoxin (alkyl hydroperoxide reductase subunit C)	KO:K03386
Ga0314777_10001215	Ga0314777_10001215	Ga0314777_10001215	Ga0314777_100012	-	CDS	528	510	143.72	139	35.6	432	117.26	121	40.67	cytochrome b561	KO:K12262
Ga0314777_10000426	Ga0314777_10000426	Ga0314777_10000426	Ga0314777_100004	+	CDS	1638	1641	143.68	133	37.63	1629	140.99	137	43.75	CTP synthase	KO:K01937
Ga0314777_1002448	Ga0314777_1002448	Ga0314777_1002448	Ga0314777_100244	-	CDS	1473	1488	143.61	123	67.04	1340	128.42	105	57.87	IMP dehydrogenase	KO:K00088
Ga0314777_1000957	Ga0314777_1000957	Ga0314777_1000957	Ga0314777_100095	-	CDS	183	195	143.57	150	29.87	211	174.81	177	19.65
Ga0314777_1004308	Ga0314777_1004308	Ga0314777_1004308	Ga0314777_100430	+	CDS	561	598	143.55	126	48.32	569	143.1	151	31.2	elongation factor P	KO:K02356
Ga0314777_1012582	Ga0314777_1012582	Ga0314777_1012582	Ga0314777_101258	+	CDS	387	388	143.52	147	24.14	429	148.56	131	34.94	enamine deaminase RidA (YjgF/YER057c/UK114 family)	COG0251
Ga0314777_1000288	Ga0314777_1000288	Ga0314777_1000288	Ga0314777_100028	-	CDS	1746	1712	143.51	142	25.61	1655	138.29	138	28.21	putative transporter (transmembrane protein)/putative transporter (transmembrane protein)/putative transporter (transmembrane protein)/putative transporter (transmembrane protein)	pfam05552,pfam05552,pfam05552,pfam05552
Ga0314777_1000385	Ga0314777_1000385	Ga0314777_1000385	Ga0314777_100038	-	CDS	942	947	143.41	149	30.25	980	140.2	133	45.37	transaldolase	KO:K00616
Ga0314777_1008024	Ga0314777_1008024	Ga0314777_1008024	Ga0314777_100802	+	CDS	627	623	143.33	155	46.32	660	151.27	152	47.37
Ga0314777_1076771	Ga0314777_1076771	Ga0314777_1076771	Ga0314777_107677	-	CDS	704	694	143.31	147	60.54	638	131.37	157	60.66	arginine deiminase	KO:K01478
Ga0314777_10010812	Ga0314777_10010812	Ga0314777_10010812	Ga0314777_100108	-	CDS	972	987	143.29	134	45.82	1010	148.09	151	26.44	molecular chaperone Hsp33	KO:K04083
Ga0314777_1090321	Ga0314777_1090321	Ga0314777_1090321	Ga0314777_109032	+	CDS	402	409	143.27	126	62.62	451	147.84	122	94.99	acyl-CoA dehydrogenase	KO:K06445
Ga0314777_1258571	Ga0314777_1258571	Ga0314777_1258571	Ga0314777_125857	-	CDS	221	216	143.22	169	76.63	256	169.82	186	82.93	small subunit ribosomal protein S10	KO:K02946
Ga0314777_1004185	Ga0314777_1004185	Ga0314777_1004185	Ga0314777_100418	-	CDS	771	790	143.2	146	29.69	778	137.4	130	50.73	uncharacterized protein DUF3108	pfam11306
Ga0314777_10015310	Ga0314777_10015310	Ga0314777_10015310	Ga0314777_100153	-	CDS	810	803	143.18	127	71.36	769	137.6	94	83.97	phosphatidate cytidylyltransferase	KO:K00981
Ga0314777_1003838	Ga0314777_1003838	Ga0314777_1003838	Ga0314777_100383	-	CDS	237	229	143.15	167	50.49	320	191.61	173	45.14	uncharacterized protein DUF2789	pfam10982
Ga0314777_1001898	Ga0314777_1001898	Ga0314777_1001898	Ga0314777_100189	-	CDS	396	375	143.09	140	20.26	363	131.58	112	41.28	uncharacterized protein DUF4845	pfam16137
Ga0314777_1044421	Ga0314777_1044421	Ga0314777_1044421	Ga0314777_104442	-	CDS	366	361	143.05	157	62.53	338	133.98	154	59.72	two-component system response regulator QseB	KO:K07666
Ga0314777_1036071	Ga0314777_1036071	Ga0314777_1036071	Ga0314777_103607	-	CDS	285	293	143.03	149	47.03	381	177.95	187	90.29	cyclic pyranopterin phosphate synthase	KO:K03637
Ga0314777_1260451	Ga0314777_1260451	Ga0314777_1260451	Ga0314777_126045	-	CDS	99	72	142.92	138	74.31	121	132.11	135	31.2
Ga0314777_1018003	Ga0314777_1018003	Ga0314777_1018003	Ga0314777_101800	-	CDS	186	199	142.86	176	64.61	159	119.97	142	60.99	host factor-I protein	KO:K03666
Ga0314777_10002417	Ga0314777_10002417	Ga0314777_10002417	Ga0314777_100024	-	CDS	339	328	142.72	138	35.4	296	125.6	134	48.19	enamine deaminase RidA (YjgF/YER057c/UK114 family)	COG0251
Ga0314777_1002638	Ga0314777_1002638	Ga0314777_1002638	Ga0314777_100263	+	CDS	390	386	142.64	137	47.87	366	136.1	141	55.16	glycine cleavage system H protein	KO:K02437
Ga0314777_1006431	Ga0314777_1006431	Ga0314777_1006431	Ga0314777_100643	-	CDS	1011	1006	142.36	145	37.56	1001	141.24	147	35.31	glyceraldehyde 3-phosphate dehydrogenase	KO:K00134
Ga0314777_1046481	Ga0314777_1046481	Ga0314777_1046481	Ga0314777_104648	-	CDS	732	718	142.21	124	71.43	681	138.09	130	79.09	outer membrane protein assembly factor BamD	KO:K05807
Ga0314777_1067381	Ga0314777_1067381	Ga0314777_1067381	Ga0314777_106738	+	CDS	249	255	142.16	190	71.64	259	155.47	186	55.45	transposase	pfam01710
Ga0314777_1000187	Ga0314777_1000187	Ga0314777_1000187	Ga0314777_100018	-	CDS	615	602	142	136	27.27	623	149.14	138	38.08	RNA polymerase-associated protein	KO:K03599
Ga0314777_10006015	Ga0314777_10006015	Ga0314777_10006015	Ga0314777_100060	+	CDS	642	637	141.99	138	49.37	631	143.05	122	58.02	TPR repeat protein	COG0790
Ga0314777_1030811	Ga0314777_1030811	Ga0314777_1030811	Ga0314777_103081	-	CDS	501	499	141.85	134	58.2	563	159.03	135	76.53	GTP-binding protein	KO:K03978
Ga0314777_10002116	Ga0314777_10002116	Ga0314777_10002116	Ga0314777_100021	+	CDS	495	497	141.81	144	30.45	479	138.34	148	31.34	general stress protein 26	COG3871
Ga0314777_1042671	Ga0314777_1042671	Ga0314777_1042671	Ga0314777_104267	+	CDS	480	478	141.73	147	52.71	477	136.2	154	40.39	type IV pilus assembly protein PilA	KO:K02650
Ga0314777_1006925	Ga0314777_1006925	Ga0314777_1006925	Ga0314777_100692	+	CDS	509	512	141.71	146	76.53	416	128.33	97	79.91	pilus assembly protein FimV	KO:K08086
Ga0314777_1012641	Ga0314777_1012641	Ga0314777_1012641	Ga0314777_101264	+	CDS	414	408	141.66	150	37.68	473	163.52	153	29.66
Ga0314777_1125271	Ga0314777_1125271	Ga0314777_1125271	Ga0314777_112527	-	CDS	273	278	141.61	152	52.25	269	135.99	142	73.65
Ga0314777_1001938	Ga0314777_1001938	Ga0314777_1001938	Ga0314777_100193	-	CDS	1887	1890	141.55	145	39.57	1862	140.11	135	40.88	dihydroxy-acid dehydratase	KO:K01687
Ga0314777_1020591	Ga0314777_1020591	Ga0314777_1020591	Ga0314777_102059	-	CDS	213	205	141.54	164	52.7	278	188.55	218	85.7	tellurium resistance protein TerD	KO:K05795
Ga0314777_10000117	Ga0314777_10000117	Ga0314777_10000117	Ga0314777_100001	+	CDS	1500	1469	141.34	144	35.66	1377	134.37	126	36.65	N utilization substance protein A	KO:K02600
Ga0314777_10013714	Ga0314777_10013714	Ga0314777_10013714	Ga0314777_100137	+	CDS	1248	1217	141.06	141	34.23	1169	135.65	145	31.06	Na+-transporting NADH:ubiquinone oxidoreductase subunit F	KO:K00351
Ga0314777_1020521	Ga0314777_1020521	Ga0314777_1020521	Ga0314777_102052	-	CDS	891	886	141.03	133	38.63	860	136.23	131	41.74	fructose-bisphosphate aldolase class I	KO:K01623
Ga0314777_1001512	Ga0314777_1001512	Ga0314777_1001512	Ga0314777_100151	+	CDS	1704	1628	141.02	133	39.3	1602	138.07	130	34.07	quinone-reactive Ni/Fe-hydrogenase large subunit	KO:K05922
Ga0314777_1013093	Ga0314777_1013093	Ga0314777_1013093	Ga0314777_101309	-	CDS	144	147	140.99	142	17.39	124	117.43	121	12.37
Ga0314777_10000824	Ga0314777_10000824	Ga0314777_10000824	Ga0314777_100008	-	CDS	1140	1098	140.95	114	66.67	1027	132.43	113	59.07	predicted PurR-regulated permease PerM	COG0628
Ga0314777_1009832	Ga0314777_1009832	Ga0314777_1009832	Ga0314777_100983	-	CDS	1479	1499	140.7	139	69.44	1493	144.45	146	75.55	carbon starvation protein CstA/carbon starvation protein CstA	COG1966,COG1966
Ga0314777_1179331	Ga0314777_1179331	Ga0314777_1179331	Ga0314777_117933	-	CDS	377	369	140.5	139	73.74	368	141.08	155	68.25	succinate dehydrogenase / fumarate reductase cytochrome b subunit	KO:K00241
Ga0314777_10000630	Ga0314777_10000630	Ga0314777_10000630	Ga0314777_100006	+	CDS	801	778	140.42	128	55.58	730	131.06	102	62.6	zinc transport system ATP-binding protein	KO:K09817
Ga0314777_1074301	Ga0314777_1074301	Ga0314777_1074301	Ga0314777_107430	+	CDS	300	286	140.41	142	45.08	178	86.83	81	34.89	TetR/AcrR family transcriptional repressor of nem operon	KO:K16137
Ga0314777_10012710	Ga0314777_10012710	Ga0314777_10012710	Ga0314777_100127	-	CDS	621	614	140.34	145	28.52	635	143.65	137	47.24
Ga0314777_1002963	Ga0314777_1002963	Ga0314777_1002963	Ga0314777_100296	+	CDS	1065	1025	140.18	132	36.15	979	135.1	133	29.64	TRAP-type C4-dicarboxylate transport system substrate-binding protein	COG1638
Ga0314777_1005237	Ga0314777_1005237	Ga0314777_1005237	Ga0314777_100523	-	CDS	477	479	140.02	143	51.46	495	130.55	113	70.53
Ga0314777_1001991	Ga0314777_1001991	Ga0314777_1001991	Ga0314777_100199	+	CDS	276	265	139.96	155	69.8	277	140.95	149	42.72
Ga0314777_1000866	Ga0314777_1000866	Ga0314777_1000866	Ga0314777_100086	+	CDS	1221	1200	139.91	142	38.09	1303	149.66	146	40.81	2-oxoglutarate dehydrogenase E2 component (dihydrolipoamide succinyltransferase)	KO:K00658
Ga0314777_1005606	Ga0314777_1005606	Ga0314777_1005606	Ga0314777_100560	-	CDS	609	587	139.87	148	30.52	595	139.85	140	16.32	cytochrome c oxidase cbb3-type subunit 2	KO:K00405
Ga0314777_1022062	Ga0314777_1022062	Ga0314777_1022062	Ga0314777_102206	+	CDS	648	618	139.85	120	42.79	532	122.83	111	36	16S rRNA (guanine527-N7)-methyltransferase	KO:K03501
Ga0314777_1036003	Ga0314777_1036003	Ga0314777_1036003	Ga0314777_103600	-	CDS	404	394	139.84	147	65.17	326	115.83	112	65.33	ATP-dependent RNA helicase DeaD	KO:K05592
Ga0314777_10012111	Ga0314777_10012111	Ga0314777_10012111	Ga0314777_100121	-	CDS	1080	1048	139.81	137	40.17	1066	139.32	129	61.49	dihydroorotase	KO:K01465
Ga0314777_1223201	Ga0314777_1223201	Ga0314777_1223201	Ga0314777_122320	+	CDS	207	231	139.79	193	83.18	130	83.33	87	30.01	stringent starvation protein B	KO:K03600
Ga0314777_1007934	Ga0314777_1007934	Ga0314777_1007934	Ga0314777_100793	+	CDS	351	364	139.69	150	73.36	386	156.79	168	61.33
Ga0314777_10001531	Ga0314777_10001531	Ga0314777_10001531	Ga0314777_100015	-	CDS	1029	999	139.55	134	21.56	1029	144.18	143	23.37	UDP-N-acetylglucosamine 4-epimerase	KO:K02473
Ga0314777_1000954	Ga0314777_1000954	Ga0314777_1000954	Ga0314777_100095	-	CDS	216	196	139.5	137	9.24	173	116.99	120	12.98
Ga0314777_1063041	Ga0314777_1063041	Ga0314777_1063041	Ga0314777_106304	+	CDS	663	639	139.39	128	56.29	592	129.06	130	34.39	glutamine transport system substrate-binding protein	KO:K10036
Ga0314777_1009504	Ga0314777_1009504	Ga0314777_1009504	Ga0314777_100950	-	CDS	381	369	139.22	144	32.19	397	148.28	131	53.28
Ga0314777_1000796	Ga0314777_1000796	Ga0314777_1000796	Ga0314777_100079	+	CDS	231	205	139.19	122	33.47	272	178.93	189	40.68
Ga0314777_1065681	Ga0314777_1065681	Ga0314777_1065681	Ga0314777_106568	+	CDS	357	398	139.14	99	83.95	343	134.04	135	34.55	large subunit ribosomal protein L20	KO:K02887
Ga0314777_1083762	Ga0314777_1083762	Ga0314777_1083762	Ga0314777_108376	+	CDS	434	439	139.13	105	109.74	311	99.43	85	73.13	PTH1 family peptidyl-tRNA hydrolase	KO:K01056
Ga0314777_1041832	Ga0314777_1041832	Ga0314777_1041832	Ga0314777_104183	-	CDS	369	375	139.12	121	54.34	396	143.92	89	90.54
Ga0314777_1061011	Ga0314777_1061011	Ga0314777_1061011	Ga0314777_106101	+	CDS	183	183	139.12	171	61.56	134	103.61	111	26.25	ubiquinol-cytochrome c reductase cytochrome c1 subunit	KO:K00413
Ga0314777_1002629	Ga0314777_1002629	Ga0314777_1002629	Ga0314777_100262	+	CDS	645	625	139.04	148	41.22	612	136.03	149	42.95	adenylate kinase	KO:K00939
Ga0314777_1034602	Ga0314777_1034602	Ga0314777_1034602	Ga0314777_103460	+	CDS	438	429	139.03	148	54.14	493	159.13	156	57.16	tellurium resistance protein TerZ	KO:K05791
Ga0314777_1004796	Ga0314777_1004796	Ga0314777_1004796	Ga0314777_100479	-	CDS	483	443	138.94	63	148.18	296	90.7	58	65.02
Ga0314777_1009812	Ga0314777_1009812	Ga0314777_1009812	Ga0314777_100981	-	CDS	1170	1152	138.91	127	44.42	1179	141.42	129	48.88	invasion protein IalB	COG5342
Ga0314777_10031110	Ga0314777_10031110	Ga0314777_10031110	Ga0314777_100311	+	CDS	336	330	138.9	133	51.8	318	129.13	143	46.07
Ga0314777_10000313	Ga0314777_10000313	Ga0314777_10000313	Ga0314777_100003	+	CDS	846	826	138.72	143	25.26	762	129.94	138	38.49	methylenetetrahydrofolate reductase (NADPH)	KO:K00297
Ga0314777_1003944	Ga0314777_1003944	Ga0314777_1003944	Ga0314777_100394	-	CDS	1128	1095	138.68	133	27.62	1054	133.28	127	38.75	NADPH:quinone reductase-like Zn-dependent oxidoreductase	COG0604
Ga0314777_1000142	Ga0314777_1000142	Ga0314777_1000142	Ga0314777_100014	-	CDS	387	385	138.63	135	21.53	356	135.85	134	21.63	uncharacterized protein DUF3301	pfam11743
Ga0314777_10004712	Ga0314777_10004712	Ga0314777_10004712	Ga0314777_100047	-	CDS	1890	1821	138.61	127	35.35	1742	132.56	124	36.92	RNA polymerase primary sigma factor	KO:K03086
Ga0314777_10001217	Ga0314777_10001217	Ga0314777_10001217	Ga0314777_100012	-	CDS	999	959	138.35	159	56.16	1002	143.45	140	66.72	two-component system chemotaxis response regulator CheB/chemosensory pili system protein ChpB (putative protein-glutamate methylesterase)	KO:K03412,KO:K06597
Ga0314777_1043692	Ga0314777_1043692	Ga0314777_1043692	Ga0314777_104369	-	CDS	291	288	138.35	150	52.42	379	178.86	185	30.99	antitoxin YefM	KO:K19159
Ga0314777_1104091	Ga0314777_1104091	Ga0314777_1104091	Ga0314777_110409	-	CDS	455	441	138.34	164	60.77	402	123.71	145	49.34	starvation-inducible DNA-binding protein	KO:K04047
Ga0314777_1005223	Ga0314777_1005223	Ga0314777_1005223	Ga0314777_100522	+	CDS	420	397	138.27	127	54.37	418	143	161	37.11
Ga0314777_1038041	Ga0314777_1038041	Ga0314777_1038041	Ga0314777_103804	+	CDS	936	916	138.25	122	45.44	914	134.36	113	64.71	23S rRNA pseudouridine2605 synthase	KO:K06178
Ga0314777_1000999	Ga0314777_1000999	Ga0314777_1000999	Ga0314777_100099	+	CDS	750	764	138.24	129	50.33	768	141.79	137	55.88	tungstate transport system ATP-binding protein	KO:K06857
Ga0314777_1027893	Ga0314777_1027893	Ga0314777_1027893	Ga0314777_102789	-	CDS	234	235	138.17	140	29.77	241	140.41	145	18.85	putative cytotoxic protein	pfam09000
Ga0314777_1002413	Ga0314777_1002413	Ga0314777_1002413	Ga0314777_100241	-	CDS	1017	968	138.16	136	46.2	866	123.13	134	50.77	glycerol-3-phosphate dehydrogenase (NAD(P)+)	KO:K00057
Ga0314777_1004345	Ga0314777_1004345	Ga0314777_1004345	Ga0314777_100434	+	CDS	804	751	138.16	119	47.87	650	119.29	115	32.28	DnaA family protein	KO:K10763
Ga0314777_10000416	Ga0314777_10000416	Ga0314777_10000416	Ga0314777_100004	+	CDS	405	378	137.92	141	25.81	360	125.36	108	40.06	N utilization substance protein B	KO:K03625
Ga0314777_1148541	Ga0314777_1148541	Ga0314777_1148541	Ga0314777_114854	+	CDS	309	293	137.81	126	42.92	324	146.84	161	64.05	phosphoserine aminotransferase	KO:K00831
Ga0314777_1005043	Ga0314777_1005043	Ga0314777_1005043	Ga0314777_100504	+	CDS	795	765	137.77	145	37.56	718	129.55	128	56.95	enoyl-[acyl-carrier protein] reductase I	KO:K00208
Ga0314777_10001520	Ga0314777_10001520	Ga0314777_10001520	Ga0314777_100015	-	CDS	999	935	137.73	128	50.24	1027	150.18	135	52.6	FlaA1/EpsC-like NDP-sugar epimerase	COG1086
Ga0314777_10002020	Ga0314777_10002020	Ga0314777_10002020	Ga0314777_100020	+	CDS	576	583	137.71	139	30.34	538	129.15	131	16.16	elongation factor P	KO:K02356
Ga0314777_1039741	Ga0314777_1039741	Ga0314777_1039741	Ga0314777_103974	-	CDS	1178	1115	137.6	120	74.37	947	116.01	108	47.17	aspartate/methionine/tyrosine aminotransferase	COG0436
Ga0314777_1009273	Ga0314777_1009273	Ga0314777_1009273	Ga0314777_100927	-	CDS	1011	995	137.51	132	36.66	997	135.24	125	52	porphobilinogen synthase	KO:K01698
Ga0314777_10000731	Ga0314777_10000731	Ga0314777_10000731	Ga0314777_100007	+	CDS	747	717	137.5	100	99.93	708	136.06	111	68.52	phosphoribosylformimino-5-aminoimidazole carboxamide ribotide isomerase	KO:K01814
Ga0314777_1024981	Ga0314777_1024981	Ga0314777_1024981	Ga0314777_102498	+	CDS	117	112	137.49	130	17.72	109	158.5	171	29.78
Ga0314777_1000943	Ga0314777_1000943	Ga0314777_1000943	Ga0314777_100094	-	CDS	729	709	137.48	149	34.34	742	142.36	141	56.4	acyl-coenzyme A thioesterase PaaI-like protein	COG2050
Ga0314777_1017632	Ga0314777_1017632	Ga0314777_1017632	Ga0314777_101763	-	CDS	528	523	137.39	131	57.72	541	140.99	153	66.16	putative (di)nucleoside polyphosphate hydrolase	KO:K08311
Ga0314777_1001347	Ga0314777_1001347	Ga0314777_1001347	Ga0314777_100134	+	CDS	1020	686	137.26	96	186.71	657	103.29	92	66.51	glycerol-3-phosphate acyltransferase PlsX	KO:K03621
Ga0314777_1000076	Ga0314777_1000076	Ga0314777_1000076	Ga0314777_100007	+	CDS	1530	1455	137.18	112	62.24	1490	140.61	111	83.51	magnesium chelatase family protein	KO:K07391
Ga0314777_10003610	Ga0314777_10003610	Ga0314777_10003610	Ga0314777_100036	+	CDS	447	401	137.11	130	29.41	359	119.92	121	12.89	sec-independent protein translocase protein TatB	KO:K03117
Ga0314777_1000524	Ga0314777_1000524	Ga0314777_1000524	Ga0314777_100052	+	CDS	249	244	136.92	140	14.29	237	131.55	144	28.63	antitoxin CptB	KO:K09159
Ga0314777_1000983	Ga0314777_1000983	Ga0314777_1000983	Ga0314777_100098	+	CDS	1689	1594	136.87	119	47.63	1583	134.71	115	57.3	lipid A ethanolaminephosphotransferase	KO:K03760
Ga0314777_1016023	Ga0314777_1016023	Ga0314777_1016023	Ga0314777_101602	+	CDS	597	569	136.85	104	91.44	499	121.18	76	87.86	GTP cyclohydrolase I	KO:K01495
Ga0314777_1218681	Ga0314777_1218681	Ga0314777_1218681	Ga0314777_121868	-	CDS	326	307	136.8	62	93.44	319	141.18	93	113.8
Ga0314777_1036651	Ga0314777_1036651	Ga0314777_1036651	Ga0314777_103665	+	CDS	357	344	136.78	131	69.58	270	104.71	107	39.29	electron transfer flavoprotein alpha subunit	KO:K03522
Ga0314777_10013110	Ga0314777_10013110	Ga0314777_10013110	Ga0314777_100131	-	CDS	225	206	136.68	157	44.11	293	183.05	172	34.94
Ga0314777_1037733	Ga0314777_1037733	Ga0314777_1037733	Ga0314777_103773	+	CDS	104	65	136.58	161	86.99	25	70.56	63	49.4
Ga0314777_10000935	Ga0314777_10000935	Ga0314777_10000935	Ga0314777_100009	+	CDS	465	429	136.47	140	27.66	394	125.28	133	22.63	DNA polymerase-3 subunit chi	KO:K02339
Ga0314777_10000735	Ga0314777_10000735	Ga0314777_10000735	Ga0314777_100007	-	CDS	1245	1179	136.45	130	39.45	1178	136.26	132	44.52	uncharacterized protein YaaN involved in tellurite resistance	COG3853
Ga0314777_1027613	Ga0314777_1027613	Ga0314777_1027613	Ga0314777_102761	-	CDS	507	488	136.45	147	34.96	492	135.91	120	66.33	heparin binding hemagglutinin HbhA	KO:K16645
Ga0314777_10018313	Ga0314777_10018313	Ga0314777_10018313	Ga0314777_100183	+	CDS	501	494	136.37	138	18.84	441	123.06	129	42.8	cytochrome c-type biogenesis protein CcmE	KO:K02197
Ga0314777_1005771	Ga0314777_1005771	Ga0314777_1005771	Ga0314777_100577	-	CDS	2553	2415	136.24	135	39.08	2403	135.98	126	48.12	uncharacterized protein	KO:K06959
Ga0314777_1046651	Ga0314777_1046651	Ga0314777_1046651	Ga0314777_104665	+	CDS	1008	954	136.24	140	55.39	891	126.72	112	53.44	transcription termination factor Rho	KO:K03628
Ga0314777_10000522	Ga0314777_10000522	Ga0314777_10000522	Ga0314777_100005	-	CDS	1269	1188	136.22	136	33.44	1118	128.91	133	41.19	transcription termination factor Rho	KO:K03628
Ga0314777_1013332	Ga0314777_1013332	Ga0314777_1013332	Ga0314777_101333	-	CDS	1230	1184	136.15	130	39.2	1178	131.41	119	53.49	D-3-phosphoglycerate dehydrogenase	KO:K00058
Ga0314777_1013613	Ga0314777_1013613	Ga0314777_1013613	Ga0314777_101361	+	CDS	693	678	136.15	130	25.82	680	138.08	116	46.23	two-component system phosphate regulon response regulator PhoB	KO:K07657
Ga0314777_1096062	Ga0314777_1096062	Ga0314777_1096062	Ga0314777_109606	+	CDS	314	304	136.15	149	46.28	343	150.21	169	76.46	molecular chaperone DnaK	KO:K04043
Ga0314777_1000091	Ga0314777_1000091	Ga0314777_1000091	Ga0314777_100009	-	CDS	2112	1986	136.05	137	29.09	1923	131.56	127	36.03	polyribonucleotide nucleotidyltransferase	KO:K00962
Ga0314777_10006512	Ga0314777_10006512	Ga0314777_10006512	Ga0314777_100065	+	CDS	1287	1219	136.02	126	37.47	1172	131.96	133	37.23	aspartate kinase	KO:K00928
Ga0314777_1009561	Ga0314777_1009561	Ga0314777_1009561	Ga0314777_100956	-	CDS	2637	2490	135.99	118	54.22	2429	132.48	124	59.77	2-oxoglutarate dehydrogenase E1 component	KO:K00164
Ga0314777_1227931	Ga0314777_1227931	Ga0314777_1227931	Ga0314777_122793	+	CDS	315	315	135.99	144	71.88	224	89.15	99	54.32	Cys-tRNA(Pro)/Cys-tRNA(Cys) deacylase	KO:K03976
Ga0314777_1017674	Ga0314777_1017674	Ga0314777_1017674	Ga0314777_101767	-	CDS	525	488	135.63	159	53.28	533	147.5	131	76.17	uncharacterized protein	KO:K07040
Ga0314777_10031610	Ga0314777_10031610	Ga0314777_10031610	Ga0314777_100316	+	CDS	804	765	135.58	140	36.31	763	134.87	141	48.02	myo-inositol-1(or 4)-monophosphatase	KO:K01092
Ga0314777_1022852	Ga0314777_1022852	Ga0314777_1022852	Ga0314777_102285	-	CDS	351	328	135.56	132	38.35	359	149.13	138	65.11	BolA protein	KO:K05527
Ga0314777_1000665	Ga0314777_1000665	Ga0314777_1000665	Ga0314777_100066	-	CDS	561	536	135.38	139	73.55	429	106.51	87	60.92
Ga0314777_1064271	Ga0314777_1064271	Ga0314777_1064271	Ga0314777_106427	+	CDS	813	759	135.29	142	49.97	756	135.49	143	52.47	GTP-binding protein	KO:K06207
[truncated: 40,593 more rows]

## Sheet: S6 SB_rnaseq_gea
Table S6: Expression values and read counts for gene features predicted on the SB_2018_MetaT contigs, computed as mean and median per-base coverage of the sequence within the coordinates of the feature. Specific columns in the file: img_gene_oid - gene_oid of the gene for which expression is counted img_scaffold_oid - scaffold/contig id on which the gene has been predicted locus_tag - another gen…
[truncated: 112,301 more rows]

[truncated: 5 more sheets: S7 All KO, S8 Transposases, S9 Defense, S10 Antibiotics, S11 MicrocinC]
